# Supplementary material for: Protein aggregation and calcium dysregulation are hallmarks of familial Parkinson’s disease in midbrain dopaminergic neurons
Source: NPJ Parkinsons Dis. 2022 Nov 24;8:162. doi: 10.1038/s41531-022-00423-7 (PMC9691718; doi:10.1038/s41531-022-00423-7)
Supplement: Supplementary file 2 — Supplementary table 4 [file 41531_2022_423_MOESM2_ESM.xlsx]

## Sheet: NA_Reactome
ID	Description	GeneRatio	BgRatio	pvalue	p.adjust	qvalue	geneID	Count
R-HSA-2500257	Resolution of Sister Chromatid Cohesion	18/74	126/10619	2.59938e-19	8.37e-17	6.62158e-17	CDCA8/AURKB/CDK1/CENPE/CENPK/PLK1/NUF2/CENPF/CCNB2/CCNB1/BUB1/KIF2C/MAD2L1/CDC20/KNL1/SGO2/NDC80/BUB1B	18
R-HSA-69618	Mitotic Spindle Checkpoint	16/74	112/10619	3.1513e-17	5.07359e-15	4.01376e-15	CDCA8/AURKB/UBE2C/CENPE/CENPK/PLK1/NUF2/CENPF/BUB1/KIF2C/MAD2L1/CDC20/KNL1/SGO2/NDC80/BUB1B	16
R-HSA-68877	Mitotic Prometaphase	19/74	200/10619	6.12728e-17	5.39059e-15	4.26454e-15	CDCA8/AURKB/CDK1/CENPE/CENPK/PLK1/NUF2/SMC4/CENPF/CCNB2/CCNB1/BUB1/KIF2C/MAD2L1/CDC20/KNL1/SGO2/NDC80/BUB1B	19
R-HSA-141424	Amplification of signal from the kinetochores	15/74	96/10619	8.37048e-17	5.39059e-15	4.26454e-15	CDCA8/AURKB/CENPE/CENPK/PLK1/NUF2/CENPF/BUB1/KIF2C/MAD2L1/CDC20/KNL1/SGO2/NDC80/BUB1B	15
R-HSA-141444	Amplification of signal from unattached kinetochores via a MAD2 inhibitory signal	15/74	96/10619	8.37048e-17	5.39059e-15	4.26454e-15	CDCA8/AURKB/CENPE/CENPK/PLK1/NUF2/CENPF/BUB1/KIF2C/MAD2L1/CDC20/KNL1/SGO2/NDC80/BUB1B	15
R-HSA-69620	Cell Cycle Checkpoints	21/74	293/10619	3.5899e-16	1.92658e-14	1.52413e-14	CDCA8/AURKB/CDK1/UBE2C/CENPE/CENPK/PLK1/NUF2/CCNA2/CENPF/CCNB2/CCNB1/BUB1/KIF2C/MAD2L1/CDC20/KNL1/SGO2/NDC80/BUB1B/CDC25C	21
R-HSA-5663220	RHO GTPases Activate Formins	16/74	140/10619	1.2229e-15	5.62533e-14	4.45024e-14	CDCA8/AURKB/CENPE/CENPK/PLK1/NUF2/CENPF/BUB1/DAAM1/KIF2C/MAD2L1/CDC20/KNL1/SGO2/NDC80/BUB1B	16
R-HSA-68886	M Phase	22/74	395/10619	1.23116e-14	4.95541e-13	3.92026e-13	CDCA8/AURKB/CDK1/UBE2C/CENPE/CENPK/PLK1/NUF2/SMC4/CENPF/CCNB2/CCNB1/BUB1/KIF2C/KIF20A/MAD2L1/CDC20/KNL1/SGO2/KIF23/NDC80/BUB1B	22
R-HSA-2467813	Separation of Sister Chromatids	16/74	190/10619	1.58806e-13	5.68173e-12	4.49486e-12	CDCA8/AURKB/UBE2C/CENPE/CENPK/PLK1/NUF2/CENPF/BUB1/KIF2C/MAD2L1/CDC20/KNL1/SGO2/NDC80/BUB1B	16
R-HSA-194315	Signaling by Rho GTPases	22/74	455/10619	2.2356e-13	7.19864e-12	5.6949e-12	CDCA8/AURKB/KIF14/CENPE/CENPK/PLK1/NUF2/CENPF/FAM13A/BUB1/DAAM1/KIF2C/MAD2L1/ARHGEF39/CDC20/KNL1/SGO2/NDC80/BUB1B/CDC25C/ECT2/PRC1	22
R-HSA-68882	Mitotic Anaphase	16/74	201/10619	3.82675e-13	1.10936e-11	8.77623e-12	CDCA8/AURKB/UBE2C/CENPE/CENPK/PLK1/NUF2/CENPF/BUB1/KIF2C/MAD2L1/CDC20/KNL1/SGO2/NDC80/BUB1B	16
R-HSA-2555396	Mitotic Metaphase and Anaphase	16/74	202/10619	4.13426e-13	1.10936e-11	8.77623e-12	CDCA8/AURKB/UBE2C/CENPE/CENPK/PLK1/NUF2/CENPF/BUB1/KIF2C/MAD2L1/CDC20/KNL1/SGO2/NDC80/BUB1B	16
R-HSA-195258	RHO GTPase Effectors	19/74	327/10619	5.22614e-13	1.29447e-11	1.02407e-11	CDCA8/AURKB/KIF14/CENPE/CENPK/PLK1/NUF2/CENPF/BUB1/DAAM1/KIF2C/MAD2L1/CDC20/KNL1/SGO2/NDC80/BUB1B/CDC25C/PRC1	19
R-HSA-983189	Kinesins	9/74	59/10619	2.23348e-10	5.13701e-09	4.06393e-09	CENPE/KIF20B/KIF11/KIF2C/KIFC1/KIF20A/KIF22/KIF23/KIF4A	9
R-HSA-174143	APC/C-mediated degradation of cell cycle proteins	10/74	86/10619	3.34558e-10	6.73298e-09	5.32651e-09	AURKB/CDK1/UBE2C/AURKA/PLK1/CCNA2/CCNB1/MAD2L1/CDC20/BUB1B	10
R-HSA-453276	Regulation of mitotic cell cycle	10/74	86/10619	3.34558e-10	6.73298e-09	5.32651e-09	AURKB/CDK1/UBE2C/AURKA/PLK1/CCNA2/CCNB1/MAD2L1/CDC20/BUB1B	10
R-HSA-69273	Cyclin A/B1/B2 associated events during G2/M transition	6/74	25/10619	1.48592e-08	2.8145e-07	2.22658e-07	CDK1/PLK1/CCNA2/CCNB2/CCNB1/CDC25C	6
R-HSA-6811434	COPI-dependent Golgi-to-ER retrograde traffic	9/74	99/10619	2.4653e-08	4.41015e-07	3.48891e-07	CENPE/KIF20B/KIF11/KIF2C/KIFC1/KIF20A/KIF22/KIF23/KIF4A	9
R-HSA-176814	Activation of APC/C and APC/C:Cdc20 mediated degradation of mitotic proteins	8/74	76/10619	4.87297e-08	8.25841e-07	6.5333e-07	CDK1/UBE2C/PLK1/CCNA2/CCNB1/MAD2L1/CDC20/BUB1B	8
R-HSA-156711	Polo-like kinase mediated events	5/74	16/10619	5.89626e-08	9.49297e-07	7.50997e-07	PLK1/CENPF/CCNB2/CCNB1/CDC25C	5
R-HSA-176408	Regulation of APC/C activators between G1/S and early anaphase	8/74	80/10619	7.32688e-08	1.12345e-06	8.88774e-07	CDK1/UBE2C/PLK1/CCNA2/CCNB1/MAD2L1/CDC20/BUB1B	8
R-HSA-8856688	Golgi-to-ER retrograde transport	9/74	133/10619	3.20964e-07	4.69774e-06	3.71642e-06	CENPE/KIF20B/KIF11/KIF2C/KIFC1/KIF20A/KIF22/KIF23/KIF4A	9
R-HSA-2514853	Condensation of Prometaphase Chromosomes	4/74	11/10619	6.9103e-07	9.67442e-06	7.65351e-06	CDK1/SMC4/CCNB2/CCNB1	4
R-HSA-176409	APC/C:Cdc20 mediated degradation of mitotic proteins	7/74	75/10619	8.12901e-07	1.09064e-05	8.62815e-06	CDK1/UBE2C/CCNA2/CCNB1/MAD2L1/CDC20/BUB1B	7
R-HSA-69275	G2/M Transition	10/74	196/10619	9.39288e-07	1.2098e-05	9.57085e-06	CDK1/AURKA/PLK1/TPX2/CCNA2/CENPF/CCNB2/CCNB1/CDC25C/HMMR	10
R-HSA-6791312	TP53 Regulates Transcription of Cell Cycle Genes	6/74	49/10619	1.02817e-06	1.22918e-05	9.72411e-06	CDK1/AURKA/CCNA2/CCNB1/CDC25C/E2F7	6
R-HSA-453274	Mitotic G2-G2/M phases	10/74	198/10619	1.03067e-06	1.22918e-05	9.72411e-06	CDK1/AURKA/PLK1/TPX2/CCNA2/CENPF/CCNB2/CCNB1/CDC25C/HMMR	10
R-HSA-162658	Golgi Cisternae Pericentriolar Stack Reorganization	4/74	14/10619	2.06316e-06	2.37264e-05	1.87701e-05	CDK1/PLK1/CCNB2/CCNB1	4
R-HSA-983231	Factors involved in megakaryocyte development and platelet production	9/74	168/10619	2.29457e-06	2.54776e-05	2.01555e-05	CENPE/KIF20B/KIF11/KIF2C/KIFC1/KIF20A/KIF22/KIF23/KIF4A	9
R-HSA-6804114	TP53 Regulates Transcription of Genes Involved in G2 Cell Cycle Arrest	4/74	18/10619	6.17514e-06	6.62799e-05	5.24345e-05	CDK1/AURKA/CCNB1/CDC25C	4
R-HSA-176412	Phosphorylation of the APC/C	4/74	19/10619	7.78067e-06	8.08185e-05	6.39362e-05	CDK1/UBE2C/PLK1/CCNB1	4
R-HSA-141405	Inhibition of the proteolytic activity of APC/C required for the onset of anaphase by mitotic spindle checkpoint components	4/74	20/10619	9.67464e-06	9.4401e-05	7.46814e-05	UBE2C/MAD2L1/CDC20/BUB1B	4
R-HSA-141430	Inactivation of APC/C via direct inhibition of the APC/C complex	4/74	20/10619	9.67464e-06	9.4401e-05	7.46814e-05	UBE2C/MAD2L1/CDC20/BUB1B	4
R-HSA-174184	Cdc20:Phospho-APC/C mediated degradation of Cyclin A	6/74	72/10619	1.01234e-05	9.52898e-05	7.53845e-05	CDK1/UBE2C/CCNA2/MAD2L1/CDC20/BUB1B	6
R-HSA-6811442	Intra-Golgi and retrograde Golgi-to-ER traffic	9/74	202/10619	1.03576e-05	9.52898e-05	7.53845e-05	CENPE/KIF20B/KIF11/KIF2C/KIFC1/KIF20A/KIF22/KIF23/KIF4A	9
R-HSA-179419	APC:Cdc20 mediated degradation of cell cycle proteins prior to satisfation of the cell cycle checkpoint	6/74	73/10619	1.09696e-05	9.81169e-05	7.76211e-05	CDK1/UBE2C/CCNA2/MAD2L1/CDC20/BUB1B	6
R-HSA-174048	APC/C:Cdc20 mediated degradation of Cyclin B	4/74	23/10619	1.74042e-05	0.000151464	0.000119824	CDK1/UBE2C/CCNB1/CDC20	4
R-HSA-2132295	MHC class II antigen presentation	7/74	123/10619	2.23024e-05	0.000188984	0.000149507	CENPE/KIF11/KIF2C/KIF20A/KIF22/KIF23/KIF4A	7
R-HSA-179409	APC-Cdc20 mediated degradation of Nek2A	4/74	25/10619	2.46023e-05	0.000203127	0.000160695	UBE2C/MAD2L1/CDC20/BUB1B	4
R-HSA-75035	Chk1/Chk2(Cds1) mediated inactivation of Cyclin B:Cdk1 complex	3/74	13/10619	8.83714e-05	0.00071139	0.000562786	CDK1/CCNB1/CDC25C	3
R-HSA-68884	Mitotic Telophase/Cytokinesis	3/74	14/10619	0.00011191	0.000878903	0.000695307	PLK1/KIF20A/KIF23	3
R-HSA-174178	APC/C:Cdh1 mediated degradation of Cdc20 and other APC/C:Cdh1 targeted proteins in late mitosis/early G1	5/74	72/10619	0.000139462	0.00106921	0.00084586	AURKB/UBE2C/AURKA/PLK1/CDC20	5
R-HSA-8854518	AURKA Activation by TPX2	5/74	73/10619	0.00014891	0.00111509	0.00088216	CDK1/AURKA/PLK1/TPX2/HMMR	5
R-HSA-4615885	SUMOylation of DNA replication proteins	4/74	45/10619	0.000260807	0.00190864	0.00150994	CDCA8/TOP2A/AURKB/AURKA	4
R-HSA-2565942	Regulation of PLK1 Activity at G2/M Transition	5/74	88/10619	0.000358176	0.00256295	0.00202757	CDK1/AURKA/PLK1/CCNB2/CCNB1	5
R-HSA-2980766	Nuclear Envelope Breakdown	4/74	52/10619	0.000456775	0.00319743	0.00252951	CDK1/PLK1/CCNB2/CCNB1	4
R-HSA-1538133	G0 and Early G1	3/74	27/10619	0.000842618	0.00577283	0.00456693	TOP2A/CDK1/CCNA2	3
R-HSA-3700989	Transcriptional Regulation by TP53	9/74	365/10619	0.000932202	0.00625352	0.00494721	AURKB/CDK1/AURKA/TPX2/CCNA2/CCNB1/FAS/CDC25C/E2F7	9
R-HSA-2299718	Condensation of Prophase Chromosomes	4/74	74/10619	0.0017299	0.0113679	0.00899325	CDK1/PLK1/SMC4/CCNB1	4
R-HSA-3301854	Nuclear Pore Complex (NPC) Disassembly	3/74	35/10619	0.00181164	0.011667	0.00922983	CDK1/CCNB2/CCNB1	3
R-HSA-8852276	The role of GTSE1 in G2/M progression after G2 checkpoint	4/74	77/10619	0.00200289	0.0126457	0.0100041	CDK1/PLK1/CCNB2/CCNB1	4
R-HSA-2465910	MASTL Facilitates Mitotic Progression	2/74	10/10619	0.00207934	0.0128759	0.0101862	CDK1/CCNB1	2
R-HSA-68875	Mitotic Prophase	5/74	142/10619	0.00306382	0.0186142	0.0147258	CDK1/PLK1/SMC4/CCNB2/CCNB1	5
R-HSA-453279	Mitotic G1-G1/S phases	5/74	149/10619	0.00376633	0.0223866	0.0177102	TOP2A/CDK1/CCNA2/CCNB1/TYMS	5
R-HSA-6804756	Regulation of TP53 Activity through Phosphorylation	4/74	92/10619	0.00382379	0.0223866	0.0177102	AURKB/AURKA/TPX2/CCNA2	4
R-HSA-6804116	TP53 Regulates Transcription of Genes Involved in G1 Cell Cycle Arrest	2/74	14/10619	0.00412971	0.0237458	0.0187855	CCNA2/E2F7	2
R-HSA-3772470	Negative regulation of TCF-dependent signaling by WNT ligand antagonists	2/74	15/10619	0.00474364	0.0263354	0.0208341	SFRP1/SFRP2	2
R-HSA-4419969	Depolymerisation of the Nuclear Lamina	2/74	15/10619	0.00474364	0.0263354	0.0208341	CDK1/CCNB1	2
R-HSA-5633007	Regulation of TP53 Activity	5/74	160/10619	0.00509377	0.0277999	0.0219927	AURKB/CDK1/AURKA/TPX2/CCNA2	5
R-HSA-1362300	Transcription of E2F targets under negative control by p107 (RBL1) and p130 (RBL2) in complex with HDAC1	2/74	16/10619	0.00539695	0.0289636	0.0229134	CDK1/CCNA2	2
R-HSA-176407	Conversion from APC/C:Cdc20 to APC/C:Cdh1 in late anaphase	2/74	19/10619	0.00758759	0.0400525	0.0316859	UBE2C/CDC20	2
R-HSA-5625900	RHO GTPases activate CIT	2/74	20/10619	0.00839287	0.0435888	0.0344834	KIF14/PRC1	2

## Sheet: NPCs1_Reactome
ID	Description	GeneRatio	BgRatio	pvalue	p.adjust	qvalue	geneID	Count
R-HSA-2500257	Resolution of Sister Chromatid Cohesion	16/69	126/10619	6.56738e-17	1.82573e-14	1.34804e-14	CDCA8/NDC80/CDC20/BIRC5/CENPK/CDK1/AURKB/MAD2L1/CCNB1/BUB1/KIF2C/PLK1/NUF2/BUB1B/CENPE/CENPF	16
R-HSA-69618	Mitotic Spindle Checkpoint	15/69	112/10619	2.9962e-16	2.83513e-14	2.09334e-14	CDCA8/NDC80/CDC20/BIRC5/CENPK/UBE2C/AURKB/MAD2L1/BUB1/KIF2C/PLK1/NUF2/BUB1B/CENPE/CENPF	15
R-HSA-68877	Mitotic Prometaphase	18/69	200/10619	3.05949e-16	2.83513e-14	2.09334e-14	CDCA8/NDC80/CDC20/BIRC5/CENPK/CDK1/AURKB/MAD2L1/CCNB1/BUB1/KIF2C/PLK1/NUF2/BUB1B/SMC4/CENPE/NCAPG/CENPF	18
R-HSA-141424	Amplification of signal from the kinetochores	14/69	96/10619	9.41564e-16	5.23509e-14	3.86537e-14	CDCA8/NDC80/CDC20/BIRC5/CENPK/AURKB/MAD2L1/BUB1/KIF2C/PLK1/NUF2/BUB1B/CENPE/CENPF	14
R-HSA-141444	Amplification of signal from unattached kinetochores via a MAD2 inhibitory signal	14/69	96/10619	9.41564e-16	5.23509e-14	3.86537e-14	CDCA8/NDC80/CDC20/BIRC5/CENPK/AURKB/MAD2L1/BUB1/KIF2C/PLK1/NUF2/BUB1B/CENPE/CENPF	14
R-HSA-69620	Cell Cycle Checkpoints	20/69	293/10619	1.1736e-15	5.43767e-14	4.01494e-14	CDCA8/NDC80/CDC20/BIRC5/CENPK/UBE2C/CDK1/AURKB/MAD2L1/CCNB1/GTSE1/PKMYT1/BUB1/KIF2C/PLK1/NUF2/BUB1B/CENPE/CCNA2/CENPF	20
R-HSA-5663220	RHO GTPases Activate Formins	15/69	140/10619	9.11896e-15	3.62153e-13	2.67398e-13	DAAM1/CDCA8/NDC80/CDC20/BIRC5/CENPK/AURKB/MAD2L1/BUB1/KIF2C/PLK1/NUF2/BUB1B/CENPE/CENPF	15
R-HSA-68886	M Phase	21/69	395/10619	2.95719e-14	1.02762e-12	7.58753e-13	CDCA8/NDC80/CDC20/BIRC5/KIF20A/CENPK/UBE2C/CDK1/AURKB/KIF23/MAD2L1/CCNB1/BUB1/KIF2C/PLK1/NUF2/BUB1B/SMC4/CENPE/NCAPG/CENPF	21
R-HSA-2467813	Separation of Sister Chromatids	15/69	190/10619	8.62103e-13	2.66294e-11	1.9662e-11	CDCA8/NDC80/CDC20/BIRC5/CENPK/UBE2C/AURKB/MAD2L1/BUB1/KIF2C/PLK1/NUF2/BUB1B/CENPE/CENPF	15
R-HSA-68882	Mitotic Anaphase	15/69	201/10619	1.96277e-12	5.33245e-11	3.93725e-11	CDCA8/NDC80/CDC20/BIRC5/CENPK/UBE2C/AURKB/MAD2L1/BUB1/KIF2C/PLK1/NUF2/BUB1B/CENPE/CENPF	15
R-HSA-2555396	Mitotic Metaphase and Anaphase	15/69	202/10619	2.10996e-12	5.33245e-11	3.93725e-11	CDCA8/NDC80/CDC20/BIRC5/CENPK/UBE2C/AURKB/MAD2L1/BUB1/KIF2C/PLK1/NUF2/BUB1B/CENPE/CENPF	15
R-HSA-195258	RHO GTPase Effectors	17/69	327/10619	1.85755e-11	4.30332e-10	3.17739e-10	DAAM1/CDCA8/NDC80/CDC20/BIRC5/CENPK/AURKB/KIF14/MAD2L1/BUB1/KIF2C/PLK1/NUF2/BUB1B/CENPE/CENPF/CIT	17
R-HSA-194315	Signaling by Rho GTPases	19/69	455/10619	4.44796e-11	9.51178e-10	7.02309e-10	DAAM1/CDCA8/NDC80/CDC20/BIRC5/CENPK/AURKB/KIF14/FAM13A/MAD2L1/ARHGEF39/BUB1/KIF2C/PLK1/NUF2/BUB1B/CENPE/CENPF/CIT	19
R-HSA-983189	Kinesins	9/69	59/10619	1.1699e-10	2.32308e-09	1.71526e-09	KIF20A/KIFC1/KIF23/KIF4A/KIF2C/KIF20B/CENPE/KIF22/KIF11	9
R-HSA-174143	APC/C-mediated degradation of cell cycle proteins	10/69	86/10619	1.63619e-10	2.84289e-09	2.09907e-09	CDC20/UBE2C/CDK1/AURKB/MAD2L1/CCNB1/PLK1/BUB1B/AURKA/CCNA2	10
R-HSA-453276	Regulation of mitotic cell cycle	10/69	86/10619	1.63619e-10	2.84289e-09	2.09907e-09	CDC20/UBE2C/CDK1/AURKB/MAD2L1/CCNB1/PLK1/BUB1B/AURKA/CCNA2	10
R-HSA-6811434	COPI-dependent Golgi-to-ER retrograde traffic	9/69	99/10619	1.31349e-08	2.14795e-07	1.58595e-07	KIF20A/KIFC1/KIF23/KIF4A/KIF2C/KIF20B/CENPE/KIF22/KIF11	9
R-HSA-176814	Activation of APC/C and APC/C:Cdc20 mediated degradation of mitotic proteins	8/69	76/10619	2.78185e-08	4.29641e-07	3.17228e-07	CDC20/UBE2C/CDK1/MAD2L1/CCNB1/PLK1/BUB1B/CCNA2	8
R-HSA-176408	Regulation of APC/C activators between G1/S and early anaphase	8/69	80/10619	4.18974e-08	6.13025e-07	4.52631e-07	CDC20/UBE2C/CDK1/MAD2L1/CCNB1/PLK1/BUB1B/CCNA2	8
R-HSA-8856688	Golgi-to-ER retrograde transport	9/69	133/10619	1.73496e-07	2.41159e-06	1.78061e-06	KIF20A/KIFC1/KIF23/KIF4A/KIF2C/KIF20B/CENPE/KIF22/KIF11	9
R-HSA-69273	Cyclin A/B1/B2 associated events during G2/M transition	5/69	25/10619	4.80278e-07	5.88179e-06	4.34286e-06	CDK1/CCNB1/PKMYT1/PLK1/CCNA2	5
R-HSA-69275	G2/M Transition	10/69	196/10619	4.81624e-07	5.88179e-06	4.34286e-06	CDK1/CCNB1/TPX2/GTSE1/PKMYT1/PLK1/HMMR/AURKA/CCNA2/CENPF	10
R-HSA-176409	APC/C:Cdc20 mediated degradation of mitotic proteins	7/69	75/10619	5.01243e-07	5.88179e-06	4.34286e-06	CDC20/UBE2C/CDK1/MAD2L1/CCNB1/BUB1B/CCNA2	7
R-HSA-2514853	Condensation of Prometaphase Chromosomes	4/69	11/10619	5.20569e-07	5.88179e-06	4.34286e-06	CDK1/CCNB1/SMC4/NCAPG	4
R-HSA-453274	Mitotic G2-G2/M phases	10/69	198/10619	5.28938e-07	5.88179e-06	4.34286e-06	CDK1/CCNB1/TPX2/GTSE1/PKMYT1/PLK1/HMMR/AURKA/CCNA2/CENPF	10
R-HSA-983231	Factors involved in megakaryocyte development and platelet production	9/69	168/10619	1.25888e-06	1.34603e-05	9.93849e-06	KIF20A/KIFC1/KIF23/KIF4A/KIF2C/KIF20B/CENPE/KIF22/KIF11	9
R-HSA-156711	Polo-like kinase mediated events	4/69	16/10619	2.80146e-06	2.88447e-05	2.12977e-05	CCNB1/PKMYT1/PLK1/CENPF	4
R-HSA-6811442	Intra-Golgi and retrograde Golgi-to-ER traffic	9/69	202/10619	5.76494e-06	5.63581e-05	4.16124e-05	KIF20A/KIFC1/KIF23/KIF4A/KIF2C/KIF20B/CENPE/KIF22/KIF11	9
R-HSA-176412	Phosphorylation of the APC/C	4/69	19/10619	5.87908e-06	5.63581e-05	4.16124e-05	UBE2C/CDK1/CCNB1/PLK1	4
R-HSA-174184	Cdc20:Phospho-APC/C mediated degradation of Cyclin A	6/69	72/10619	6.72799e-06	6.16058e-05	4.54871e-05	CDC20/UBE2C/CDK1/MAD2L1/BUB1B/CCNA2	6
R-HSA-179419	APC:Cdc20 mediated degradation of cell cycle proteins prior to satisfation of the cell cycle checkpoint	6/69	73/10619	7.29327e-06	6.16058e-05	4.54871e-05	CDC20/UBE2C/CDK1/MAD2L1/BUB1B/CCNA2	6
R-HSA-141405	Inhibition of the proteolytic activity of APC/C required for the onset of anaphase by mitotic spindle checkpoint components	4/69	20/10619	7.31292e-06	6.16058e-05	4.54871e-05	CDC20/UBE2C/MAD2L1/BUB1B	4
R-HSA-141430	Inactivation of APC/C via direct inhibition of the APC/C complex	4/69	20/10619	7.31292e-06	6.16058e-05	4.54871e-05	CDC20/UBE2C/MAD2L1/BUB1B	4
R-HSA-4615885	SUMOylation of DNA replication proteins	5/69	45/10619	9.9878e-06	8.16649e-05	6.02978e-05	CDCA8/BIRC5/TOP2A/AURKB/AURKA	5
R-HSA-174048	APC/C:Cdc20 mediated degradation of Cyclin B	4/69	23/10619	1.31705e-05	0.000104611	7.72404e-05	CDC20/UBE2C/CDK1/CCNB1	4
R-HSA-2132295	MHC class II antigen presentation	7/69	123/10619	1.40257e-05	0.000108309	7.99709e-05	KIF20A/KIF23/KIF4A/KIF2C/CENPE/KIF22/KIF11	7
R-HSA-179409	APC-Cdc20 mediated degradation of Nek2A	4/69	25/10619	1.86315e-05	0.000139988	0.000103361	CDC20/UBE2C/MAD2L1/BUB1B	4
R-HSA-162658	Golgi Cisternae Pericentriolar Stack Reorganization	3/69	14/10619	9.08041e-05	0.00064727	0.000477916	CDK1/CCNB1/PLK1	3
R-HSA-68884	Mitotic Telophase/Cytokinesis	3/69	14/10619	9.08041e-05	0.00064727	0.000477916	KIF20A/KIF23/PLK1	3
R-HSA-174178	APC/C:Cdh1 mediated degradation of Cdc20 and other APC/C:Cdh1 targeted proteins in late mitosis/early G1	5/69	72/10619	9.98842e-05	0.000694195	0.000512564	CDC20/UBE2C/AURKB/PLK1/AURKA	5
R-HSA-8854518	AURKA Activation by TPX2	5/69	73/10619	0.000106692	0.000723426	0.000534147	CDK1/TPX2/PLK1/HMMR/AURKA	5
R-HSA-6804114	TP53 Regulates Transcription of Genes Involved in G2 Cell Cycle Arrest	3/69	18/10619	0.000199802	0.0013225	0.000976475	CDK1/CCNB1/AURKA	3
R-HSA-6791312	TP53 Regulates Transcription of Cell Cycle Genes	4/69	49/10619	0.000277507	0.00179412	0.0013247	CDK1/CCNB1/AURKA/CCNA2	4
R-HSA-1538133	G0 and Early G1	3/69	27/10619	0.000686833	0.00433954	0.00320413	TOP2A/CDK1/CCNA2	3
R-HSA-2299718	Condensation of Prophase Chromosomes	4/69	74/10619	0.0013342	0.00824237	0.00608581	CDK1/CCNB1/PLK1/SMC4	4
R-HSA-8852276	The role of GTSE1 in G2/M progression after G2 checkpoint	4/69	77/10619	0.00154645	0.00934594	0.00690064	CDK1/CCNB1/GTSE1/PLK1	4
R-HSA-2465910	MASTL Facilitates Mitotic Progression	2/69	10/10619	0.00181059	0.0107094	0.00790739	CDK1/CCNB1	2
R-HSA-2565942	Regulation of PLK1 Activity at G2/M Transition	4/69	88/10619	0.0025261	0.0146304	0.0108024	CDK1/CCNB1/PLK1/AURKA	4
R-HSA-4641265	Repression of WNT target genes	2/69	12/10619	0.00263332	0.0149401	0.0110311	TCF7L2/TCF7L1	2
R-HSA-453279	Mitotic G1-G1/S phases	5/69	149/10619	0.00277845	0.0154482	0.0114063	TOP2A/CDK1/CCNB1/CCNA2/TYMS	5
R-HSA-6804756	Regulation of TP53 Activity through Phosphorylation	4/69	92/10619	0.00296869	0.0161823	0.0119483	AURKB/TPX2/AURKA/CCNA2	4
R-HSA-75035	Chk1/Chk2(Cds1) mediated inactivation of Cyclin B:Cdk1 complex	2/69	13/10619	0.00309907	0.0165681	0.0122332	CDK1/CCNB1	2
R-HSA-5633007	Regulation of TP53 Activity	5/69	160/10619	0.00377341	0.0197926	0.014614	CDK1/AURKB/TPX2/AURKA/CCNA2	5
R-HSA-3772470	Negative regulation of TCF-dependent signaling by WNT ligand antagonists	2/69	15/10619	0.00413699	0.0209106	0.0154395	SFRP1/SFRP2	2
R-HSA-4419969	Depolymerisation of the Nuclear Lamina	2/69	15/10619	0.00413699	0.0209106	0.0154395	CDK1/CCNB1	2
R-HSA-2980766	Nuclear Envelope Breakdown	3/69	52/10619	0.00462192	0.0229445	0.0169412	CDK1/CCNB1/PLK1	3
R-HSA-1362300	Transcription of E2F targets under negative control by p107 (RBL1) and p130 (RBL2) in complex with HDAC1	2/69	16/10619	0.00470821	0.0229629	0.0169548	CDK1/CCNA2	2
R-HSA-3108232	SUMO E3 ligases SUMOylate target proteins	5/69	182/10619	0.0064915	0.0311144	0.0229735	CDCA8/BIRC5/TOP2A/AURKB/AURKA	5
R-HSA-176407	Conversion from APC/C:Cdc20 to APC/C:Cdh1 in late anaphase	2/69	19/10619	0.00662546	0.0312183	0.0230502	CDC20/UBE2C	2
R-HSA-5625900	RHO GTPases activate CIT	2/69	20/10619	0.0073309	0.0338325	0.0249805	KIF14/CIT	2
R-HSA-2990846	SUMOylation	5/69	188/10619	0.00742368	0.0338325	0.0249805	CDCA8/BIRC5/TOP2A/AURKB/AURKA	5
R-HSA-113510	E2F mediated regulation of DNA replication	2/69	22/10619	0.00883863	0.0396313	0.029262	CDK1/CCNB1	2
R-HSA-3700989	Transcriptional Regulation by TP53	7/69	365/10619	0.00926462	0.040882	0.0301855	BIRC5/CDK1/AURKB/CCNB1/TPX2/AURKA/CCNA2	7
R-HSA-73980	RNA Polymerase III Transcription Termination	2/69	23/10619	0.00964006	0.041874	0.0309179	NFIB/NFIA	2
R-HSA-69206	G1/S Transition	4/69	131/10619	0.0103089	0.0440905	0.0325545	CDK1/CCNB1/CCNA2/TYMS	4
R-HSA-210500	Glutamate Neurotransmitter Release Cycle	2/69	24/10619	0.0104726	0.0441119	0.0325703	SYT1/SLC1A3	2

## Sheet: NPCs2_Reactome
ID	Description	GeneRatio	BgRatio	pvalue	p.adjust	qvalue	geneID	Count
R-HSA-418990	Adherens junctions interactions	4/56	33/10619	2.53322e-05	0.00777698	0.007333	CADM2/CADM1/CTNNB1/CDH11	4

## Sheet: NPCs3_Reactome
ID	Description	GeneRatio	BgRatio	pvalue	p.adjust	qvalue	geneID	Count
R-HSA-141424	Amplification of signal from the kinetochores	8/57	96/10619	3.81281e-08	3.94333e-06	3.20749e-06	NDC80/AURKB/BUB1/NUF2/CENPK/CENPE/KIF2C/CKAP5	8
R-HSA-141444	Amplification of signal from unattached kinetochores via a MAD2 inhibitory signal	8/57	96/10619	3.81281e-08	3.94333e-06	3.20749e-06	NDC80/AURKB/BUB1/NUF2/CENPK/CENPE/KIF2C/CKAP5	8
R-HSA-5663220	RHO GTPases Activate Formins	9/57	140/10619	4.88842e-08	3.94333e-06	3.20749e-06	NDC80/AURKB/BUB1/DAAM1/NUF2/CENPK/CENPE/KIF2C/CKAP5	9
R-HSA-69618	Mitotic Spindle Checkpoint	8/57	112/10619	1.27989e-07	7.74335e-06	6.29842e-06	NDC80/AURKB/BUB1/NUF2/CENPK/CENPE/KIF2C/CKAP5	8
R-HSA-2500257	Resolution of Sister Chromatid Cohesion	8/57	126/10619	3.19079e-07	1.54434e-05	1.25616e-05	NDC80/AURKB/BUB1/NUF2/CENPK/CENPE/KIF2C/CKAP5	8
R-HSA-68877	Mitotic Prometaphase	9/57	200/10619	1.02556e-06	3.58662e-05	2.91734e-05	NDC80/AURKB/BUB1/SMC4/NUF2/CENPK/CENPE/KIF2C/CKAP5	9
R-HSA-195258	RHO GTPase Effectors	11/57	327/10619	1.03745e-06	3.58662e-05	2.91734e-05	NDC80/AURKB/BUB1/DAAM1/NUF2/KIF14/CENPK/CENPE/CIT/KIF2C/CKAP5	11
R-HSA-194315	Signaling by Rho GTPases	12/57	455/10619	4.04109e-06	0.000122243	9.9432e-05	NDC80/AURKB/BUB1/DAAM1/NUF2/KIF14/CENPK/FAM13A/CENPE/CIT/KIF2C/CKAP5	12
R-HSA-2467813	Separation of Sister Chromatids	8/57	190/10619	7.07538e-06	0.000190249	0.000154748	NDC80/AURKB/BUB1/NUF2/CENPK/CENPE/KIF2C/CKAP5	8
R-HSA-68882	Mitotic Anaphase	8/57	201/10619	1.06937e-05	0.000243952	0.00019843	NDC80/AURKB/BUB1/NUF2/CENPK/CENPE/KIF2C/CKAP5	8
R-HSA-2555396	Mitotic Metaphase and Anaphase	8/57	202/10619	1.10887e-05	0.000243952	0.00019843	NDC80/AURKB/BUB1/NUF2/CENPK/CENPE/KIF2C/CKAP5	8
R-HSA-69620	Cell Cycle Checkpoints	9/57	293/10619	2.30438e-05	0.000464718	0.000378	NDC80/AURKB/BUB1/NUF2/CENPK/PKMYT1/CENPE/KIF2C/CKAP5	9
R-HSA-68886	M Phase	10/57	395/10619	4.08505e-05	0.000760448	0.000618546	NDC80/AURKB/KIF23/BUB1/SMC4/NUF2/CENPK/CENPE/KIF2C/CKAP5	10
R-HSA-983189	Kinesins	4/57	59/10619	0.000272584	0.0047118	0.00383257	KIF23/KIF20B/CENPE/KIF2C	4
R-HSA-3000178	ECM proteoglycans	4/57	76/10619	0.000718148	0.0115861	0.00942412	VCAN/NCAM1/COL4A5/DCN	4
R-HSA-3781865	Diseases of glycosylation	5/57	143/10619	0.000984972	0.0148977	0.0121178	VCAN/THSD7A/GALE/SPON1/DCN	5
R-HSA-2022923	Dermatan sulfate biosynthesis	2/57	11/10619	0.00150937	0.0214864	0.017477	VCAN/DCN	2
R-HSA-2160916	Hyaluronan uptake and degradation	2/57	12/10619	0.00180501	0.0242674	0.019739	CD44/HMMR	2
R-HSA-6811434	COPI-dependent Golgi-to-ER retrograde traffic	4/57	99/10619	0.00192324	0.024496	0.019925	KIF23/KIF20B/CENPE/KIF2C	4
R-HSA-2024101	CS/DS degradation	2/57	14/10619	0.00247164	0.0299068	0.0243261	VCAN/DCN	2
R-HSA-2142845	Hyaluronan metabolism	2/57	17/10619	0.00365591	0.0407778	0.0331686	CD44/HMMR	2
R-HSA-69275	G2/M Transition	5/57	196/10619	0.00391712	0.0407778	0.0331686	TPX2/PKMYT1/HMMR/OPTN/CKAP5	5
R-HSA-453274	Mitotic G2-G2/M phases	5/57	198/10619	0.00408997	0.0407778	0.0331686	TPX2/PKMYT1/HMMR/OPTN/CKAP5	5
R-HSA-1630316	Glycosaminoglycan metabolism	4/57	124/10619	0.0043412	0.0407778	0.0331686	VCAN/CD44/HMMR/DCN	4
R-HSA-381426	Regulation of Insulin-like Growth Factor (IGF) transport and uptake by Insulin-like Growth Factor Binding Proteins (IGFBPs)	4/57	125/10619	0.00446701	0.0407778	0.0331686	VCAN/CDH2/STC2/IGFBP2	4
R-HSA-2022870	Chondroitin sulfate biosynthesis	2/57	20/10619	0.0050551	0.0407778	0.0331686	VCAN/DCN	2
R-HSA-3560783	Defective B4GALT7 causes EDS, progeroid type	2/57	20/10619	0.0050551	0.0407778	0.0331686	VCAN/DCN	2
R-HSA-3560801	Defective B3GAT3 causes JDSSDHD	2/57	20/10619	0.0050551	0.0407778	0.0331686	VCAN/DCN	2
R-HSA-4420332	Defective B3GALT6 causes EDSP2 and SEMDJL1	2/57	20/10619	0.0050551	0.0407778	0.0331686	VCAN/DCN	2
R-HSA-5625900	RHO GTPases activate CIT	2/57	20/10619	0.0050551	0.0407778	0.0331686	KIF14/CIT	2
R-HSA-8856688	Golgi-to-ER retrograde transport	4/57	133/10619	0.00556328	0.0434295	0.0353254	KIF23/KIF20B/CENPE/KIF2C	4

## Sheet: NPCs4_Reactome
ID	Description	GeneRatio	BgRatio	pvalue	p.adjust	qvalue	geneID	Count
R-HSA-381426	Regulation of Insulin-like Growth Factor (IGF) transport and uptake by Insulin-like Growth Factor Binding Proteins (IGFBPs)	6/57	125/10619	5.23871e-05	0.0210596	0.0189696	VCAN/CDH2/IGFBP2/SPARCL1/GPC3/HSP90B1	6
R-HSA-8957275	Post-translational protein phosphorylation	5/57	108/10619	0.000272662	0.0415494	0.037426	VCAN/CDH2/SPARCL1/GPC3/HSP90B1	5
R-HSA-4086398	Ca2+ pathway	4/57	61/10619	0.00031007	0.0415494	0.037426	TCF7L2/CTNNB1/GNG5/TCF7L1	4

## Sheet: NPCs5_Reactome
ID	Description	GeneRatio	BgRatio	pvalue	p.adjust	qvalue	geneID	Count
R-HSA-418990	Adherens junctions interactions	4/47	33/10619	1.25464e-05	0.00276021	0.00252249	CADM2/CTNNB1/CDH2/CDH11	4
R-HSA-421270	Cell-cell junction organization	4/47	64/10619	0.00017621	0.0193831	0.0177137	CADM2/CTNNB1/CDH2/CDH11	4
R-HSA-525793	Myogenesis	3/47	30/10619	0.000303405	0.0222497	0.0203335	MEF2C/CTNNB1/CDH2	3
R-HSA-446728	Cell junction organization	4/47	91/10619	0.00067929	0.037117	0.0339203	CADM2/CTNNB1/CDH2/CDH11	4
R-HSA-428542	Regulation of commissural axon pathfinding by SLIT and ROBO	2/47	10/10619	0.000843569	0.037117	0.0339203	SLIT3/SLIT2	2

## Sheet: mDA1_Reactome
ID	Description	GeneRatio	BgRatio	pvalue	p.adjust	qvalue	geneID	Count
R-HSA-373760	L1CAM interactions	11/51	119/10619	7.15057e-12	1.45872e-09	1.27958e-09	DPYSL2/GAP43/DCX/NCAM1/DNM3/ANK3/SCN2A/SCN3B/SCN9A/CNTN1/SCN3A	11
R-HSA-5576891	Cardiac conduction	8/51	141/10619	3.11479e-07	2.19763e-05	1.92774e-05	SCN2A/SCN3B/SCN9A/SLC8A2/CACNA2D1/SLC8A1/SCN3A/ATP1A3	8
R-HSA-445095	Interaction between L1 and Ankyrins	5/51	31/10619	3.23181e-07	2.19763e-05	1.92774e-05	ANK3/SCN2A/SCN3B/SCN9A/SCN3A	5
R-HSA-397014	Muscle contraction	9/51	209/10619	5.54513e-07	2.82802e-05	2.48072e-05	SCN2A/TMOD2/SCN3B/SCN9A/SLC8A2/CACNA2D1/SLC8A1/SCN3A/ATP1A3	9
R-HSA-5576892	Phase 0 - rapid depolarisation	5/51	46/10619	2.46963e-06	0.000100761	8.83869e-05	SCN2A/SCN3B/SCN9A/CACNA2D1/SCN3A	5
R-HSA-428542	Regulation of commissural axon pathfinding by SLIT and ROBO	2/51	10/10619	0.00099296	0.0337606	0.0296146	DCC/ROBO1	2
R-HSA-425561	Sodium/Calcium exchangers	2/51	13/10619	0.00170534	0.0404626	0.0354935	SLC8A2/SLC8A1	2
R-HSA-373752	Netrin-1 signaling	3/51	50/10619	0.00174492	0.0404626	0.0354935	DCC/ROBO1/RGMB	3
R-HSA-112315	Transmission across Chemical Synapses	6/51	272/10619	0.00182944	0.0404626	0.0354935	MAPT/GRIA2/SYT1/TSPAN7/CACNA2D1/GAD1	6
R-HSA-418359	Reduction of cytosolic Ca++ levels	2/51	14/10619	0.00198346	0.0404626	0.0354935	SLC8A2/SLC8A1	2
R-HSA-5578775	Ion homeostasis	3/51	56/10619	0.00241841	0.0448506	0.0393426	SLC8A2/SLC8A1/ATP1A3	3
R-HSA-416993	Trafficking of GluR2-containing AMPA receptors	2/51	17/10619	0.00293713	0.0468107	0.041062	GRIA2/TSPAN7	2
R-HSA-381426	Regulation of Insulin-like Growth Factor (IGF) transport and uptake by Insulin-like Growth Factor Binding Proteins (IGFBPs)	4/51	125/10619	0.00298303	0.0468107	0.041062	VCAN/SCG3/IGFBP2/CHGB	4
R-HSA-112316	Neuronal System	7/51	413/10619	0.0033734	0.0491553	0.0431187	NRXN1/MAPT/GRIA2/SYT1/TSPAN7/CACNA2D1/GAD1	7
R-HSA-888590	GABA synthesis, release, reuptake and degradation	2/51	19/10619	0.00367043	0.0499178	0.0437875	SYT1/GAD1	2

## Sheet: mDA2_Reactome
ID	Description	GeneRatio	BgRatio	pvalue	p.adjust	qvalue	geneID	Count
R-HSA-373760	L1CAM interactions	9/60	119/10619	1.88021e-08	5.321e-06	5.12605e-06	DPYSL2/GAP43/DNM3/NCAM1/SCN3A/DCX/SCN9A/SCN2A/ANK3	9
R-HSA-445095	Interaction between L1 and Ankyrins	4/60	31/10619	2.58533e-05	0.00365824	0.00352421	SCN3A/SCN9A/SCN2A/ANK3	4
R-HSA-5576892	Phase 0 - rapid depolarisation	4/60	46/10619	0.000125867	0.0118735	0.0114384	SCN3A/SCN9A/SCN2A/CACNA2D1	4

## Sheet: mDA3_Reactome
ID	Description	GeneRatio	BgRatio	pvalue	p.adjust	qvalue	geneID	Count
R-HSA-381426	Regulation of Insulin-like Growth Factor (IGF) transport and uptake by Insulin-like Growth Factor Binding Proteins (IGFBPs)	5/42	125/10619	0.00012519	0.0300355	0.0273932	SPARCL1/IGFBP2/PRSS23/CDH2/IGFBP5	5
R-HSA-525793	Myogenesis	3/42	30/10619	0.000216863	0.0300355	0.0273932	MEF2C/CTNNB1/CDH2	3

## Sheet: mDA4_Reactome
ID	Description	GeneRatio	BgRatio	pvalue	p.adjust	qvalue	geneID	Count
R-HSA-3000178	ECM proteoglycans	12/79	76/10619	2.56007e-13	8.44824e-11	7.19515e-11	VCAN/COL4A5/COL6A3/SERPINE1/TNC/COL3A1/TGFB2/LAMA4/COL5A1/COL1A2/SPARC/COL5A2	12
R-HSA-8948216	Collagen chain trimerization	10/79	44/10619	5.83968e-13	9.63548e-11	8.20629e-11	COL4A5/COL6A3/COL3A1/COL21A1/COL12A1/COL8A1/COL5A1/COL1A2/COL11A1/COL5A2	10
R-HSA-1474244	Extracellular matrix organization	18/79	301/10619	4.86061e-12	5.34667e-10	4.55362e-10	VCAN/ITGA11/COL4A5/COL6A3/SERPINE1/TNC/COL3A1/COL21A1/COL12A1/THBS1/TGFB2/LAMA4/COL8A1/COL5A1/COL1A2/SPARC/COL11A1/COL5A2	18
R-HSA-1650814	Collagen biosynthesis and modifying enzymes	10/79	67/10619	5.09131e-11	4.20033e-09	3.57731e-09	COL4A5/COL6A3/COL3A1/COL21A1/COL12A1/COL8A1/COL5A1/COL1A2/COL11A1/COL5A2	10
R-HSA-3000171	Non-integrin membrane-ECM interactions	9/79	59/10619	4.07136e-10	2.6871e-08	2.28853e-08	COL4A5/TNC/COL3A1/THBS1/LAMA4/COL5A1/COL1A2/COL11A1/COL5A2	9
R-HSA-2022090	Assembly of collagen fibrils and other multimeric structures	9/79	61/10619	5.55224e-10	2.72123e-08	2.31761e-08	COL4A5/COL6A3/COL3A1/COL12A1/COL8A1/COL5A1/COL1A2/COL11A1/COL5A2	9
R-HSA-216083	Integrin cell surface interactions	10/79	85/10619	5.77231e-10	2.72123e-08	2.31761e-08	ITGA11/COL4A5/COL6A3/TNC/COL3A1/THBS1/COL8A1/COL5A1/COL1A2/COL5A2	10
R-HSA-1442490	Collagen degradation	9/79	64/10619	8.66122e-10	3.57275e-08	3.04282e-08	COL4A5/COL6A3/COL3A1/COL12A1/COL8A1/COL5A1/COL1A2/COL11A1/COL5A2	9
R-HSA-1474290	Collagen formation	10/79	90/10619	1.02437e-09	3.75601e-08	3.1989e-08	COL4A5/COL6A3/COL3A1/COL21A1/COL12A1/COL8A1/COL5A1/COL1A2/COL11A1/COL5A2	10
R-HSA-9006934	Signaling by Receptor Tyrosine Kinases	18/79	458/10619	4.60836e-09	1.52076e-07	1.29519e-07	CAV1/MEF2C/PIK3R3/SHC2/COL4A5/NGF/CTNNB1/COL6A3/COL3A1/BDNF/PLAT/THBS1/LAMA4/COL5A1/COL1A2/COL11A1/IRS1/COL5A2	18
R-HSA-3000170	Syndecan interactions	6/79	27/10619	3.65452e-08	1.09636e-06	9.3374e-07	TNC/COL3A1/THBS1/COL5A1/COL1A2/COL5A2	6
R-HSA-8874081	MET activates PTK2 signaling	6/79	30/10619	7.20194e-08	1.98053e-06	1.68677e-06	COL3A1/LAMA4/COL5A1/COL1A2/COL11A1/COL5A2	6
R-HSA-186797	Signaling by PDGF	7/79	58/10619	2.13389e-07	5.41679e-06	4.61335e-06	COL4A5/COL6A3/COL3A1/PLAT/THBS1/COL5A1/COL5A2	7
R-HSA-381426	Regulation of Insulin-like Growth Factor (IGF) transport and uptake by Insulin-like Growth Factor Binding Proteins (IGFBPs)	9/79	125/10619	3.34156e-07	7.87654e-06	6.70825e-06	VCAN/IGFBP2/SPARCL1/TNC/IGFBP5/GPC3/IGFBP7/CDH2/FSTL1	9
R-HSA-8875878	MET promotes cell motility	6/79	41/10619	5.11068e-07	1.12435e-05	9.5758e-06	COL3A1/LAMA4/COL5A1/COL1A2/COL11A1/COL5A2	6
R-HSA-1474228	Degradation of the extracellular matrix	9/79	140/10619	8.75025e-07	1.80474e-05	1.53705e-05	COL4A5/COL6A3/COL3A1/COL12A1/COL8A1/COL5A1/COL1A2/COL11A1/COL5A2	9
R-HSA-8957275	Post-translational protein phosphorylation	8/79	108/10619	1.26433e-06	2.45428e-05	2.09025e-05	VCAN/SPARCL1/TNC/IGFBP5/GPC3/IGFBP7/CDH2/FSTL1	8
R-HSA-419037	NCAM1 interactions	5/79	42/10619	1.37517e-05	0.000252115	0.00021472	COL4A5/COL6A3/COL3A1/COL5A1/COL5A2	5
R-HSA-6806834	Signaling by MET	6/79	79/10619	2.52497e-05	0.000438548	0.0003735	COL3A1/LAMA4/COL5A1/COL1A2/COL11A1/COL5A2	6
R-HSA-418990	Adherens junctions interactions	4/79	33/10619	9.85471e-05	0.00158076	0.00134629	CTNNB1/CADM1/CDH2/CDH11	4
R-HSA-375165	NCAM signaling for neurite out-growth	5/79	63/10619	0.000100594	0.00158076	0.00134629	COL4A5/COL6A3/COL3A1/COL5A1/COL5A2	5
R-HSA-75205	Dissolution of Fibrin Clot	3/79	13/10619	0.000107423	0.00161135	0.00137235	SERPINE1/PLAT/ANXA2	3
R-HSA-445355	Smooth Muscle Contraction	4/79	40/10619	0.000211575	0.00303565	0.00258538	ACTG2/ANXA1/ANXA2/CALD1	4
R-HSA-2173782	Binding and Uptake of Ligands by Scavenger Receptors	4/79	42/10619	0.000256224	0.00352308	0.00300051	COL3A1/COLEC12/COL1A2/SPARC	4
R-HSA-3000480	Scavenging by Class A Receptors	3/79	19/10619	0.000352435	0.00465214	0.00396211	COL3A1/COLEC12/COL1A2	3
R-HSA-166520	Signaling by NTRKs	5/79	99/10619	0.000831182	0.0105496	0.00898484	MEF2C/SHC2/NGF/BDNF/IRS1	5
R-HSA-421270	Cell-cell junction organization	4/79	64/10619	0.00128525	0.0157086	0.0133786	CTNNB1/CADM1/CDH2/CDH11	4
R-HSA-525793	Myogenesis	3/79	30/10619	0.00139226	0.0164087	0.0139749	MEF2C/CTNNB1/CDH2	3
R-HSA-187037	Signaling by NTRK1 (TRKA)	4/79	78/10619	0.00266767	0.0295978	0.0252077	MEF2C/SHC2/NGF/IRS1	4
R-HSA-114608	Platelet degranulation	5/79	129/10619	0.00269071	0.0295978	0.0252077	SERPINE1/THBS1/TGFB2/SPARC/TIMP3	5
R-HSA-198933	Immunoregulatory interactions between a Lymphoid and a non-Lymphoid cell	5/79	132/10619	0.00297219	0.0316395	0.0269465	CD99/COL3A1/COLEC12/B2M/COL1A2	5
R-HSA-76005	Response to elevated platelet cytosolic Ca2+	5/79	134/10619	0.00317132	0.0327042	0.0278533	SERPINE1/THBS1/TGFB2/SPARC/TIMP3	5
R-HSA-76002	Platelet activation, signaling and aggregation	7/79	262/10619	0.00328091	0.0328091	0.0279427	PIK3R3/SERPINE1/THBS1/TGFB2/COL1A2/SPARC/TIMP3	7
R-HSA-2980736	Peptide hormone metabolism	4/79	90/10619	0.00446863	0.043372	0.0369388	KIF5C/TCF7L2/CTNNB1/INHBA	4
R-HSA-446728	Cell junction organization	4/79	91/10619	0.00464806	0.0438246	0.0373243	CTNNB1/CADM1/CDH2/CDH11	4
R-HSA-2214320	Anchoring fibril formation	2/79	15/10619	0.00538902	0.0493993	0.0420722	COL4A5/COL1A2	2

[truncated: 18 more sheets: mDA5_Reactome, mDA6_Reactome, mDA7_Reactome, mDA8_Reactome, NA_GP_BP, NPCs1_GP_BP, NPCs2_GP_BP, NPCs3_GP_BP, NPCs4_GP_BP, NPCs5_GP_BP, mDA1_GP_BP, mDA2_GP_BP, mDA3_GP_BP, mDA4_GP_BP, mDA5_GP_BP, mDA6_GP_BP, mDA7_GP_BP, mDA8_GP_BP]
