# Supplementary material for: Protein aggregation and calcium dysregulation are hallmarks of familial Parkinson’s disease in midbrain dopaminergic neurons
Source: NPJ Parkinsons Dis. 2022 Nov 24;8:162. doi: 10.1038/s41531-022-00423-7 (PMC9691718; doi:10.1038/s41531-022-00423-7)
Supplement: Supplementary file 3 — Supplementary table 5 [file 41531_2022_423_MOESM3_ESM.xlsx]

## Sheet: Sheet1
Figures		Experiment	n =	N =
Fig.1	1B	qPCR for NPC markers	Represented as average per line	3 different hiPSC lines, 4 neuronal inductions
	1D	ICC for NPC markers	Represented as average per induction	4 different hiPSC lines, 2-7 inductions/line
	1E	% of TH cells over time	Plotted as each biological line	3 different hiPSC lines
	1G	% of TH cells at day 41	3-5 fields of view per biological replicate line	3 different hiPSC lines, 4 inductions
	1I	% of TH and Tuj1 +ive cells	Flow cytometry runs = 5	3 different hiPSC lines, 2 inductions
Fig.2	2A	proteomics on mDA neurons	Represented as the average of each run/line and induction	3 different hiPSC lines, 2 inductions
	2B-G	single-cell RNA-seq and velocity		3 different hiPSC lines
Fig.3	3B	% of cells responding to KCl over time	Represented as each biological repeat	3 different hiPSC lines
	3D	APs in current induced	4-6 cells per experiment	4 different hiPSC lines
	3E	Single channel recordings	4-6 cells per experiment	3 different hiPSC lines
	3F	Membrane capacitence in response to Ca2+	10 cells per condition	3 different hiPSC lines
	3G	APs invoked by field stimulation	4-6 cells per experiment	2 different hiPSC lines
	3I	Trace of FFN uptake and stimulation	10-15 cells per condition
	3J	Rate of FFN uptake	Represented as each biological line	3 diferent hiPSC lines, 2 inductions
	3K	% of cells activated by KCl - FFN	Represented as each biological line	3 diferent hiPSC lines, 2 inductions
	3L	DOPAC levels in mDA neurons	Representedas each biological line for each time point	3 different hiPSC lines
	3N	DOPAC, HVA and Dopamine levels in mDA neurons	Representedas each biological line for each time point	3 different hiPSC lines
Fig.4	4B	% of MAP2/B-III Tub and TH cells	5 fields of view per line	5 diferent hiPSCs lines, 3 inductions
	4D	Number of aggregates/cell	Represented as each single cell	5 different hiPSCs lines, 2 inductions
	4E	Length of aggregate	Represented as each single cell	5 different hiPSCs lines, 2 inductions
	4Fii	% of activated cells at day 34	Represented as each biological line	8 different hiPSC lines, 2 inductions
	4Fv	Rate of Fluo-4 recovery	10-20 cells per line/induction	8 different hiPSC lines, 2 inductions
	4Giv	Fura-2 basal calcium level	10-20 cells per line and coverslip	6 different hiPSC lines, 2 inductions
	4Gv	Fura-2 rate of calcium recovery	10-20 cells per line and coverslip	6 different hiPSC lines, 2 inductions
Fig.5	5Aiv	Day 48 Fura-2 basal calcium level	10-20 cells per line and coverslip	6 different hiPSC lines, 2 inductions
	5Av	Day 48 Fura-2 rate of calcium recovery	10-20 cells per line and coverslip	6 different hiPSC lines, 2 inductions
	5D	Rate of Fluo-4 recovery after day 48	10-15 cells per line and coverslip	5 different hiPSC lines, 2 inductions
	5F	Rate of X-Rhod1 recovery after day 48	8-15 mitochondria per line and coverslip	5 different hiPSC lines, 2 inductions
	5H	Alpha-synuclein aggregate (filament) fluorescent intensity	3-7 fields of view per line	7 different hiPSC lines, 2 inductions
	5I	Alpha-synuclein aggregate (filament) size	3-7 fields of view per line	7 different hiPSC lines, 2 inductions
	5J	Aggregates identified from lysate	3-4 fields of view per line	2 different hiPSC lines
Fig. 6	6B	TMRM Fluorescence	3-5 fields of view per line	6 different hiPSC lines, 3 inductions
	6D	Rate of ROS production	1-2 wells per line	6 different hiPSC lines, 4 inductions
	6F	Glutathione level (%)	1-2 wells averaged per line	6 different hiPSC lines, 3 inductions
	6H	Lysosome size relative to control	3-5 fields of view per line	5 different hiPSC lines, 2 inductions
	6I	Histogram of lysosome size	3-5 fields of view per line	5 different hiPSC lines, 2 inductions
	6L	TMRM Fluorescence after KCl stimulation	5-6 cells per line	5 different hiPSC lines, 2 inductions
	6N	TOMM20/LC3B co-localisations	2-5 fields of view per line	5 different hiPSC lines, 2 inductions
	6O	LC3B puncta/cell	2-5 fields of view per line	5 different hiPSC lines, 2 inductions
	6Q	Basal cell death	3-5 fields of view, 1-2 wells per line	6 different hiPSC lines, 3 inductions
Fig.7	7A	Mitochondrial footprint	3-15 fields of view, 1-2 wells per line	4 different hiPSC lines, 2 inductions
	7B	Number of lysosomes/cell	5-15 fields of view, 1-2 wells per line	4 different hiPSC lines, 2 inductions
	7C	Cell death (%)	5-15 fields of view, 1-2 wells per line	4 different hiPSC lines, 2 inductions
	7E	Resting membrane potential	11-25 cells per line across 2-3 coverslips per line	4 different hiPSC lines
	7F	Input resistance	11-25 cells per line across 2-3 coverslips per line	4 different hiPSC lines
	7G	Threshold for AP spike generation	10-13 cells per line across 2-3 coverslips per line	4 different hiPSC lines
	7H	AP amplitude	10-13 cells per line across 2-3 coverslips per line	4 different hiPSC lines
	7I	AP repolarisation rate	10-13 cells per line across 2-3 coverslips per line	4 different hiPSC lines
Supplementary Figure 1	1B	qPCR for NPC markers	Represented as average per line	3 different hiPSC lines, 4 inductions
	1E	qPCR for mDA neuron markers	Represented as average per line	3 different hiPSC lines, 3 inductions
Supplementary Figure 2	2A - D	Single-cell RNA-seq on mDA neurons		3 different hiPSC lines
	2E	Proteomics on mDA neurons	Represented as each run per line and induction	3 different hiPSC lines, 2 inductions
Supplementary Figure 3	Entire figure	Single-cell RNA-seq velocity on mDA neurons		3 different hiPSC lines
Supplementary Figure 4	4A	Clacium response to KCl using Fluo-4	10-20 cells per line and age of neuronal culture	3 different hiPSC lines
	4C	Spontaneous postsynaptic activity	4-6 cells per experiment	1 different hiPSC line
	4D	Fluorescent intensity of cells using FFN	10-15 represented as the average of all cells per line	3 different hiPSC lines, 2 inductions
	4E	Cell death (%) in untreated and L-DOPA treated neurons	3 fields of view per line and condition	4 different hiPSC lines, 2 inductions
Supplementary Figure 5	5A	qPCR showing SNCA mRNA in mDA neurons	Represented as each line across inductions	5 different hiPSC lines, 3 inductions
	5C	Fluorescent intensity of alpha-synuclein in mDA neurons	3-5 fields of view per line and induction	7 different hiPSC lines, 2 inductions
	5D	Integrated density (%) of alpha-synuclein from ICC images	3-5 fields of view per line and induction	7 different hiPSC lines, 2 inductions
	5E	Fluorescent area of alpha-synulcein in mDA neurons	3-5 fields of view per line and induction	7 different hiPSC lines, 2 inductions
Supplementary Figure 6	6B	PFFs seeding in SH SY5Y neuroblastoma cells	n=5 seeded, 4 unseeded
	6D	Number of aggregates per normalised area	Represented as each single cell	5 different hiPSCs lines, 2 inductions
	6E	Histogram showing the length of aggregate	Represented as % of total aggregates	5 different hiPSCs lines, 2 inductions
	6F	Clusters per normalised area using only the imaging strand (IS)	4-7 cells per field of view	1 hiPSC line
	6G	Clusters per cell using only the imaging strand (IS)	4-7 cells per field of view	1 hiPSC line
	6H	Histogram showing the length of aggregate	Represented as number of total aggregates	1 hiPSC line
	6I	Day 41 Fura-2 KCl induced calcium amplitude	10-20 cells per line and coverslip	6 different hiPSC lines, 2 inductions
Supplementary Figure 7	7B	Phosphorylated alpha-synuclein intensity area	1-6 fields of view per line/timepoint	4 different hiPSC lines
	7C	Day 48 Fura-2 KCl induced calcium amplitude	10-20 cells per line and coverslip	6 different hiPSC lines, 2 inductions
	7D	Day 27-48 TMRM Fluorescence	3-4 fields of view per line	6 different hiPSC lines, 3 inductions
	7E	Day 27-48 HEt Fluorescence	1 well per line	7 different hiPSC lines, 3 inductions
	7F	Day 27-48 HEt Fluorescence	1 well per line	7 different hiPSC lines, 3 inductions
	7G	Day 27-48 Glutathione (%)	5 fields of view per line	7 different hiPSC lines, 3 inductions
	7H	Day 27-48 lysosome size (%)	3-6 fields of view per line	6 different hiPSC lines, 3 inductions
	7I	Day 27-48 basal cell death (%)	3-6 fields of view per line	6 different hiPSC lines, 3 inductions
	7J	Functional phenotyping on young mDA neurons for each phenotype	Same as 7D-7I	Same as 7D-7I
	7K	ELISA for aggregated alpha-synuclein	2 wells per line	4 different hiPSC lines
Supplementary Figure 8	8A	TMRM fluroescence in each line <day 48	3-5 fields of view per line	6 different hiPSC lines, 3 inductions
	8B	HEt fluorescence in each line <day 48	1-2 wells per line	6 different hiPSC lines, 4 inductions
	8C	Glutathione in each line <day 48	1-2 wells averaged per line	6 different hiPSC lines, 3 inductions
	8D	Cell death in each line <day 48	3-5 fields of view, 1-2 wells per line	6 different hiPSC lines, 3 inductions
	8E	Lysosome size represented in a histogram	3-5 fields of view per line	5 different hiPSC lines, 2 inductions
	8H	Time taken to open mPTP	15-20 cells per well	3 different hiPSC lines, 2 inductions
	8J	TOMM20/LC3B co-localisations	2-5 fields of view per line	5 different hiPSC lines, 2 inductions
	8K	LC3B puncta/cell	2-5 fields of view per line	5 different hiPSC lines, 2 inductions
Supplementary Figure 9	9A	Membrane capacitence	11-25 cells per line	2 different hiPSC lines
	9B	Time constant (ms)	12-15 cells per line	2 different hiPSC lines
	9C	Time constant (ms)	11-25 cells per line	2 different hiPSC lines
	9E	AP Rheobase (mV)	10-12 cells per line	2 different hiPSC lines
	9F	AP Rheobase (mV)	11-13 cells per line	2 different hiPSC lines
	9G	AP overshoot (mV)	10-12 cells per line	2 different hiPSC lines
	9H	AP overshoot (mV)	11-13 cells per line	2 different hiPSC lines
