# Supplementary material for: Protein aggregation and calcium dysregulation are hallmarks of familial Parkinson’s disease in midbrain dopaminergic neurons
Source: NPJ Parkinsons Dis. 2022 Nov 24;8:162. doi: 10.1038/s41531-022-00423-7 (PMC9691718; doi:10.1038/s41531-022-00423-7)
Supplement: Supplementary file 4 — Supplementary table 6 [file 41531_2022_423_MOESM4_ESM.xlsx]

## Sheet: Copy number_mDA Neurons
Protein Groups	Protein Accessions	Gene names	Protein Descriptions	Proteins of Interest	PD-Risk	Copy number mDA20.5_01	Concentration [nM] mDA20.5_01	Copy number rank mDA20.5_01	Copy number mDA20.5_01	Concentration [nM] mDA20.5_01	Copy number rank mDA20.5_01	Copy number mDA20.5_03	Concentration [nM] mDA20.5_03	Copy number rank mDA20.5_03	Copy number mDA20.5_03	Concentration [nM] mDA20.5_03	Copy number rank mDA20.5_03	Copy number mDA20.5_04	Concentration [nM] mDA20.5_04	Copy number rank mDA20.5_04	Copy number mDA20.5_04	Concentration [nM] mDA20.5_04	Copy number rank mDA20.5_04	Copy number mDA20.7_01	Concentration [nM] mDA20.7_01	Copy number rank mDA20.7_01	Copy number mDA20.7_01	Concentration [nM] mDA20.7_01	Copy number rank mDA20.7_01	Copy number mDA20.7_02	Concentration [nM] mDA20.7_02	Copy number rank mDA20.7_02	Copy number mDA20.7_02	Concentration [nM] mDA20.7_02	Copy number rank mDA20.7_02	Cellular Component	Biological Process	Molecular Function	Histones	Protein group CV	Molecular Weight	Intensity_DA20-5_01	Intensity_DA20-5_01	Intensity_DA20-5_03	Intensity_DA20-5_03	Intensity_DA20-5_04	Intensity_DA20-5_04	Intensity_DA20-7_01	Intensity_DA20-7_01
O43602	O43602	DCX	Neuronal migration protein doublecortin	+		634332	4735.58	171	923341	5572.48	156	906425	6407.63	138	973748	6053.84	141	456645	3443.9	260	339064	3268.83	262	387263	3657.54	245	423478	3907.14	231	549443	5139.16	182	423449	4900.4	169	cytosol,cytoskeleton,microtubule,microtubule associated complex,neuron projection,axoneme	neuron migration,nervous system development,central nervous system development,intracellular signal transduction,retina development in camera-type eye,axoneme assembly,photoreceptor cell development	protein binding,microtubule binding,protein kinase binding		0.226933	40573.6	6588448	6939634	8058923	7.39148e+06	4.17869e+06	4332759	4.88186e+06	5007577
O43602-2	O43602-2	DCX	Isoform 2 of Neuronal migration protein doublecortin	+		5500.44	41.0633	4502	3735.13	22.542	5627	3743.4	26.4625	5354	7682.08	47.7598	4433	3191.89	24.0724	5496	1211	11.675	6348	2094.75	19.784	5341	4322.96	39.885	4348	3987.65	37.2981	4411	2776.9	32.136	4460					0.374159	40044.1	56384.4	27706.1	32847.8	57551.8	28827.4	15273	26061.9	50451.5
P00352	P00352	ALDH1A1	Retinal dehydrogenase 1	+		5996.55	44.767	4354	8589.66	51.8397	4238	3135.58	22.1658	5631	5952.74	37.0084	4860	5813.57	43.8444	4532	4117.72	39.698	4554	4348.65	41.0712	4251	4567.68	42.1428	4260	3437.57	32.153	4641	2404.45	27.8257	4690	cytoplasm,cytosol,extracellular exosome	retinoid metabolic process,ethanol oxidation,cellular aldehyde metabolic process,retinol metabolic process,positive regulation of GTPase activity,oxidation-reduction process,fructose catabolic process to hydroxyacetone phosphate and glyceraldehyde-3-phosphate,Requires Ontology	retinal dehydrogenase activity,aldehyde dehydrogenase (NAD) activity,GTPase activator activity,androgen binding,NAD binding,benzaldehyde dehydrogenase (NAD+) activity		0.221017	54861.8	84216	87292.7	37695.6	61098.3	71933.7	71148.7	74124.5	73033.2
P07101;P07101-4	P07101;P07101-4	TH	Tyrosine 3-monooxygenase;Isoform 4 of Tyrosine 3-monooxygenase	+		22557.7	168.404	2315	30523.4	184.213	2296	20300.1	143.504	2652	22498.6	139.875	2717	15760.2	118.859	2861	10448.2	100.729	3000	18110.1	171.043	2262	17697.1	163.279	2350	19815.1	185.339	2195	13007.7	150.533	2292	nucleus,cytoplasm,mitochondrion,smooth endoplasmic reticulum,cytosol,synaptic vesicle,cytoplasmic side of plasma membrane,dendrite,cytoplasmic vesicle,melanosome membrane,neuron projection,terminal bouton,perikaryon,perinuclear region of cytoplasm,axon	response to hypoxia,synaptic transmission, dopaminergic,response to amphetamine,heart morphogenesis,dopamine biosynthetic process from tyrosine,fatty acid metabolic process,sphingolipid metabolic process,heart development,visual perception,sensory perception of sound,learning,memory,mating behavior,locomotory behavior,regulation of heart contraction,response to water deprivation,response to light…	tyrosine 3-monooxygenase activity,protein binding,ferrous iron binding,ferric iron binding,amino acid binding,oxygen binding,enzyme binding,protein domain specific binding,tetrahydrobiopterin binding,dopamine binding		0.196624	58600.2	338390	331332	260675	246659	208295	192833	329729	302243
P11137;P11137-3	P11137;P11137-3	MAP2	Microtubule-associated protein 2;Isoform 3 of Microtubule-associated protein 2	+		134093	1001.07	734	204319	1233.09	650	131927	932.609	822	167027	1038.42	773	127663	962.802	807	85970	828.817	846	98741.1	932.568	786	109203	1007.54	760	106396	995.161	770	80584	932.566	746	cytoplasm,cytosol,microtubule,microtubule associated complex,postsynaptic density,dendrite,dendrite cytoplasm,nuclear periphery,neuron projection,neuronal cell body,axon initial segment,dendritic shaft,axon hillock,dendritic growth cone,dendritic branch,basilar dendrite,CA3 pyramidal cell dendrite,Requires Ontology,dendritic filopodium,proximal dendrite,proximal neuron projection,main axon	microtubule cytoskeleton organization,microtubule bundle formation,axonogenesis,dendrite development,central nervous system neuron development,establishment of cell polarity,negative regulation of axon extension,regulation of microtubule polymerization,negative regulation of microtubule polymerization,neuron projection development,dendrite morphogenesis,cellular response to organic substance,posi…	dystroglycan binding,structural molecule activity,protein binding,calmodulin binding,microtubule binding,tau protein binding		0.0981676	199526	6.84906e+06	7551627	5768145	6.2349e+06	5.74493e+06	5.40241e+06	6.12117e+06	6350239
P11137-4	P11137-4	MAP2	Isoform 4 of Microtubule-associated protein 2	+		9955.17	74.3199	3502	10774.8	65.0272	3863	11767.4	83.1849	3464	13127.5	81.6144	3535	11282	85.0855	3424	6076.14	58.5787	3884	6993.33	66.0491	3524	7520.95	69.3907	3474	6393.38	59.7999	3711	4555.54	52.7194	3696					0.129149	58953.8	150239	117666	152017	144789	150008	112818	128095	129223
P17677;P17677-2	P17677;P17677-2	GAP43	Neuromodulin;Isoform 2 of Neuromodulin	+		515205	3846.24	222	752729	4542.82	198	462488	3269.38	267	546547	3397.91	258	328548	2477.83	356	228568	2203.57	373	269884	2548.94	351	280554	2588.48	347	277159	2592.38	347	203327	2353.02	352	plasma membrane,dendrite,filopodium membrane,growth cone membrane,perikaryon,GABA-ergic synapse,postsynaptic density,cytoplasm	protein kinase C-activating G-protein coupled receptor signaling pathway,response to wounding,glial cell differentiation,regulation of growth,cell fate commitment,regulation of filopodium assembly,Requires Ontology,tissue regeneration,axon regeneration,nervous system development,axon choice point recognition	protein binding,calmodulin binding,phosphatidylinositol phosphate binding,lysophosphatidic acid binding,phosphatidylserine binding		0.245471	24802.7	3.27116e+06	3.45835e+06	2513624	2.53611e+06	1.83788e+06	1.78547e+06	2.07975e+06	2.02801e+06
P20711;P20711-3	P20711;P20711-3	DDC	Aromatic-L-amino-acid decarboxylase;Isoform 3 of Aromatic-L-amino-acid decarboxylase	+		121128	904.274	790	166489	1004.78	774	80263.5	567.393	1170	91721.6	570.237	1189	63404.6	478.181	1306	43320.3	417.641	1346	90745.4	857.052	847	93303	860.842	852	39628.6	370.662	1497	24640.5	285.154	1608	cytosol,synaptic vesicle,axon,neuronal cell body,extracellular exosome,cytoplasm	cellular amino acid metabolic process,circadian rhythm,multicellular organism aging,aminergic neurotransmitter loading into synaptic vesicle,isoquinoline alkaloid metabolic process,cellular response to drug,dopamine biosynthetic process,catecholamine biosynthetic process,indolalkylamine biosynthetic process,response to pyrethroid,phytoalexin metabolic process,cellular response to alkaloid,cellula…	aromatic-L-amino-acid decarboxylase activity,protein binding,amino acid binding,enzyme binding,protein domain specific binding,pyridoxal phosphate binding,L-dopa decarboxylase activity,carboxy-lyase activity		0.40563	53926.3	1.67212e+06	1.66309e+06	948464	925368	771153	735755	1.52041e+06	1.46639e+06
P21579	P21579	SYT1	Synaptotagmin-1	+		110986	828.562	847	179410	1082.76	733	87397.4	617.823	1099	117577	730.982	997	84311.2	635.853	1077	50124.8	483.242	1239	66624	629.236	1048	69009.9	636.707	1057	80367.8	751.713	938	51436.2	595.25	1013	cytoplasm,Golgi apparatus,plasma membrane,synaptic vesicle,integral component of synaptic vesicle membrane,clathrin-coated vesicle membrane,synaptic vesicle membrane,chromaffin granule membrane,presynaptic membrane,neuron projection,neuron projection terminus,excitatory synapse,clathrin-sculpted acetylcholine transport vesicle membrane,clathrin-sculpted glutamate transport vesicle membrane,clathr…	detection of calcium ion,chemical synaptic transmission,neurotransmitter secretion,brain development,glutamate secretion,regulation of exocytosis,positive regulation of dopamine secretion,vesicle docking,positive regulation of synaptic transmission,protein heterooligomerization,regulation of synaptic transmission, glutamatergic,membrane organization,spontaneous neurotransmitter secretion,cellular…	SNARE binding,protein binding,calmodulin binding,calcium-dependent phospholipid binding,phosphatidylinositol-4,5-bisphosphate binding,protein C-terminus binding,syntaxin-1 binding,syntaxin-3 binding,identical protein binding,protein heterodimerization activity,calcium-dependent protein binding,low-density lipoprotein particle receptor binding,Requires Ontology,phosphatidylserine binding,syntaxin …		0.2266	47573.1	1.35162e+06	1.58103e+06	911091	1.04647e+06	904619	751025	984756	956812
P22676	P22676	CALB2	Calretinin	+		57588.4	429.924	1324	92742	559.71	1178	65901.5	465.866	1342	89842.3	558.554	1207	37686.4	284.221	1808	24714.1	238.263	1904	27371.6	258.513	1793	27375.4	252.574	1840	31198.3	291.81	1697	21639.7	250.427	1728	cytosol,gap junction,stereocilium,cuticular plate,synaptic membrane,Requires Ontology,terminal bouton,dendrite,synapse,neuron projection,nucleus	regulation of cytosolic calcium ion concentration,regulation of long-term synaptic potentiation,regulation of presynaptic cytosolic calcium ion concentration	calcium ion binding involved in regulation of presynaptic cytosolic calcium ion concentration,calcium ion binding		0.338266	31539.9	464963	541836	455467	530130	268079	245496	268223	251637
P30837	P30837	ALDH1B1	Aldehyde dehydrogenase X, mitochondrial	+		40793.9	304.545	1637	53603.8	323.506	1658	39263.6	277.559	1830	44825.8	278.684	1856	34721	261.857	1887	24897.1	240.027	1898	39077	369.066	1476	42292.9	390.207	1434	35574.8	332.745	1585	26475.8	306.393	1551	nucleoplasm,mitochondrion,mitochondrial matrix,intracellular membrane-bounded organelle	carbohydrate metabolic process,ethanol catabolic process,ethanol oxidation	glyceraldehyde-3-phosphate dehydrogenase (NAD+) (non-phosphorylating) activity,NAD binding,aldehyde dehydrogenase (NAD) activity		0.169768	57206.3	597395	568030	492194	479748	447976	448572	694547	705124
P40424;P40424-2;P40424-3	P40424;P40424-2;P40424-3	PBX1	Pre-B-cell leukemia transcription factor 1;Isoform PBX1b of Pre-B-cell leukemia transcription factor 1;Isoform 3 of Pre-B-cell leukemia transcription factor 1	+		4035.26	30.125	5016	5864.15	35.3909	4874	5385.75	38.0725	4784	5980.03	37.1781	4855	5249.61	39.5912	4700	3679.95	35.4776	4747	2179.21	20.5817	5289	2452.25	22.6252	5181	2137.3	19.991	5362	1832.73	21.2094	5075	nuclear chromatin,nucleus,nucleoplasm,cytoplasm,RNA polymerase II transcription factor complex	branching involved in ureteric bud morphogenesis,steroid biosynthetic process,positive regulation of transcription of Notch receptor target,sex differentiation,positive regulation of cell proliferation,anterior/posterior pattern specification,proximal/distal pattern formation,positive regulation of G2/M transition of mitotic cell cycle,regulation of ossification,adrenal gland development,embryoni…	RNA polymerase II core promoter proximal region sequence-specific DNA binding,RNA polymerase II transcription factor activity, sequence-specific DNA binding,transcriptional activator activity, RNA polymerase II transcription regulatory region sequence-specific binding,DNA binding,transcription factor activity, sequence-specific DNA binding,protein binding,sequence-specific double-stranded DNA bin…		0.237867	46625.8	48163.8	50648.1	55026.9	52164.1	55204.3	54039.2	31569.1	33323.1
P55317;P55317-2	P55317;P55317-2	FOXA1	Hepatocyte nuclear factor 3-alpha;Isoform 2 of Hepatocyte nuclear factor 3-alpha	+		2441.66	18.2281	5828	3035.79	18.3214	5926	4264.03	30.1429	5168	8007.49	49.783	4380	5992.55	45.1943	4480	5209.4	50.2227	4128	1874.79	17.7066	5512	2219.56	20.4783	5325	1671.75	15.6365	5706	2075.23	24.0158	4897	nuclear chromatin,fibrillar center,nucleus,nucleoplasm,microvillus	negative regulation of transcription from RNA polymerase II promoter,chromatin remodeling,Notch signaling pathway,negative regulation of epithelial to mesenchymal transition,dorsal/ventral neural tube patterning,response to estradiol,positive regulation of intracellular estrogen receptor signaling pathway,hormone metabolic process,glucose homeostasis,positive regulation of apoptotic process,posit…	transcription regulatory region sequence-specific DNA binding,RNA polymerase II core promoter proximal region sequence-specific DNA binding,RNA polymerase II transcription factor activity, sequence-specific DNA binding,transcriptional activator activity, RNA polymerase II transcription regulatory region sequence-specific binding,DNA binding,chromatin binding,transcription factor activity, sequenc…		0.461009	49147.8	30719.4	27638.1	45922.6	73628	66425.5	80636.7	28628.2	31792.5
P56159;P56159-2	P56159;P56159-2	GFRA1	GDNF family receptor alpha-1;Isoform 2 of GDNF family receptor alpha-1	+		4785.75	35.7278	4728	5970.24	36.0312	4844	5472.8	38.6879	4756	6363.09	39.5596	4758	3795.05	28.6212	5234	2790.11	26.8988	5198	2651.16	25.0391	4982	2584.17	23.8423	5109	2501.5	23.3975	5146	2777.01	32.1373	4459	multivesicular body,Golgi apparatus,plasma membrane,extrinsic component of membrane,anchored component of membrane,extracellular exosome,external side of plasma membrane,receptor complex	MAPK cascade,cell surface receptor signaling pathway,axon guidance,glial cell-derived neurotrophic factor receptor signaling pathway,nervous system development	receptor binding,glial cell-derived neurotrophic factor receptor activity,signaling receptor activity		0.198393	51455.8	63038.8	56906	61708.6	61255.4	44042.4	45216.5	42384.5	38753.4
Q13509	Q13509	TUBB3	Tubulin beta-3 chain	+		20188.5	150.716	2458	27359.9	165.121	2440	16578.4	117.195	2902	16778.7	104.314	3121	15853.8	119.565	2857	14080.3	135.745	2580	15514.6	146.529	2446	17148.3	158.215	2386	16022.6	149.866	2436	13163.6	152.337	2278	nucleus,microtubule,lamellipodium,filopodium,axon,dendrite,growth cone,extracellular exosome,cytoplasm	axon guidance,netrin-activated signaling pathway,dorsal root ganglion development,microtubule cytoskeleton organization,microtubule-based process,neuron differentiation,mitotic cell cycle	GTPase activity,protein binding,netrin receptor binding,GTP binding,structural constituent of cytoskeleton		0.17506	50432.7	260639	255598	183213	158311	180328	223647	243102	252050
Q15465	Q15465	SHH	Sonic hedgehog protein	+		72926.6	544.431	1136	93013.6	561.35	1177	62163.5	439.441	1390	74457.8	462.907	1360	55092.5	415.493	1413	39125.7	377.201	1440	50164.5	473.783	1263	51840.8	478.299	1265	46169.8	431.845	1358	34488.8	399.125	1324	extracellular region,extracellular space,endoplasmic reticulum lumen,cytosol,plasma membrane,cell surface,membrane raft,Requires Ontology	negative regulation of transcription from RNA polymerase II promoter,patterning of blood vessels,vasculogenesis,metanephros development,branching involved in ureteric bud morphogenesis,cell fate specification,neural crest cell migration,heart looping,positive regulation of neuroblast proliferation,osteoblast development,lymphoid progenitor cell differentiation,determination of left/right asymmetr…	patched binding,calcium ion binding,protein binding,glycosaminoglycan binding,peptidase activity,zinc ion binding,morphogen activity,laminin-1 binding		0.136892	49607.2	926092	854718	675744	691030	616391	611289	773176	749498
Q9ULB1-2;Q9ULB1-3	Q9ULB1-2;Q9ULB1-3	NRXN1	Isoform 2a of Neurexin-1;Isoform 3a of Neurexin-1	+		3158.54	23.58	5418	4919.4	29.6892	5160	2500.26	17.6746	5966	2800.32	17.4097	6021	2448.14	18.4632	5908	1581.66	15.2484	6035	1210.8	11.4355	6073	1310.71	12.093	6024	1250.5	11.6965	6066	762.825	8.82787	6216					0.366986	164428	132949	149837	90086.9	86144	90788.2	81908.2	61856.3	62810.9
Q9Y261-2	Q9Y261-2	FOXA2	Isoform 2 of Hepatocyte nuclear factor 3-beta	+		1750.44	13.0678	6273	2570.02	15.5104	6148	2365.76	16.7239	6053	2961.93	18.4145	5938	1823.97	13.7559	6280	1549.6	14.9394	6071	1025.95	9.68966	6241	1395.57	12.876	5935	1461.47	13.6697	5876	1120.03	12.9616	5775					0.144531	48906.9	21915	23283	25353.8	27101.2	20119	23868.8	15589.5	19891.9
Q9Y5Q5	Q9Y5Q5	CORIN	Atrial natriuretic peptide-converting enzyme	+		1651.31	12.3278	6342	2303.68	13.903	6286	2422.61	17.1257	6022	2713	16.8668	6053	2163.67	16.3178	6088	1466.95	14.1426	6137	530.771	5.01291	6808	350.608	3.23481	7057	580.494	5.4296	6765	273.216	3.16181	7000	extracellular region,plasma membrane,cell surface,actin cytoskeleton,integral component of membrane,nuclear body	regulation of systemic arterial blood pressure by atrial natriuretic peptide,female pregnancy,regulation of blood pressure,peptide hormone processing,regulation of renal sodium excretion,regulation of cardiac conduction	endopeptidase activity,serine-type endopeptidase activity,protein binding		0.521306	116486	49241	49708.2	61838.8	59124.4	56843.9	53818.5	19209.6	11902.8
O14976	O14976	GAK	Cyclin-G-associated kinase		+	4577.84	34.1757	4814	6162.94	37.1941	4790	4922.96	34.801	4940	5355.06	33.2927	5034	4512.59	34.0327	4956	3192.84	30.7815	4986	2252.02	21.2694	5224	2495.77	23.0267	5156	2410.03	22.542	5199	1682.53	19.4713	5183	Golgi apparatus,cytosol,focal adhesion,membrane,vesicle,intracellular membrane-bounded organelle,perinuclear region of cytoplasm,presynapse,cytoplasm	protein phosphorylation,receptor-mediated endocytosis,endoplasmic reticulum organization,Golgi organization,cell cycle,negative regulation of neuron projection development,synaptic vesicle uncoating,protein localization to Golgi apparatus,chaperone mediated protein folding requiring cofactor,membrane organization,clathrin coat disassembly,clathrin-dependent endocytosis,protein localization to pla…	protein serine/threonine kinase activity,protein binding,ATP binding,cyclin binding,chaperone binding,clathrin binding		0.207762	143191	167803	163468	154469	143457	145733	143990	100190	104153
O43426-2	O43426-2	SYNJ1	Isoform 2 of Synaptojanin-1		+	9432.49	70.4178	3597	13130	79.2413	3512	8220.41	58.1111	4041	9323.66	57.9656	4087	9808.9	73.9761	3644	7000.19	67.4872	3637	6191.87	58.4796	3712	6733.23	62.1229	3646	6281.25	58.7511	3741	4373.77	50.6159	3757					0.12528	144859	349781	352325	260941	252682	320469	319372	278679	284266
O43464	O43464	HTRA2	Serine protease HTRA2, mitochondrial		+	27904.1	208.317	2060	44723.7	269.914	1857	38339.3	271.025	1853	42635.9	265.069	1920	30689.3	231.451	2028	20426.3	196.925	2114	28007.2	264.516	1760	30354.9	280.064	1724	31414.3	293.83	1687	22571.7	261.214	1679	chromatin,nucleus,mitochondrion,mitochondrial intermembrane space,endoplasmic reticulum,endoplasmic reticulum membrane,cytosol,cytoskeleton,cytoplasmic side of plasma membrane,membrane,mitochondrial membrane,CD40 receptor complex,serine-type endopeptidase complex	proteolysis,ceramide metabolic process,mitochondrion organization,aging,adult walking behavior,intrinsic apoptotic signaling pathway in response to DNA damage,response to herbicide,positive regulation of mitochondrion organization,programmed cell death,protein autoprocessing,pentacyclic triterpenoid metabolic process,forebrain development,cellular response to oxidative stress,cellular response to…	serine-type endopeptidase activity,protein binding,peptidase activity,serine-type peptidase activity,identical protein binding,unfolded protein binding		0.126316	48840.8	348879	404625	410326	389584	338057	314205	425001	432082
O60733	O60733	PLA2G6	85/88 kDa calcium-independent phospholipase A2		+	2834.98	21.1644	5602	3417.62	20.6258	5756	2810.48	19.8677	5803	2893.72	17.9904	5977	3231.38	24.3702	5467	2827.3	27.2574	5178	2434.31	22.991	5116	2422.84	22.3538	5204	2121.19	19.8403	5373	1644.22	19.0279	5219	extracellular space,mitochondrion,cytosol,plasma membrane,integral component of membrane,pseudopodium,centriolar satellite	positive regulation of protein phosphorylation,chemotaxis,positive regulation of cytosolic calcium ion concentration,memory,urinary bladder smooth muscle contraction,antibacterial humoral response,cardiolipin biosynthetic process,phosphatidylcholine catabolic process,response to endoplasmic reticulum stress,positive regulation of insulin secretion involved in cellular response to glucose stimulus…	1-alkyl-2-acetylglycerophosphocholine esterase activity,lysophospholipase activity,phospholipase A2 activity,protein binding,calmodulin binding,palmitoyl-CoA hydrolase activity,hydrolase activity,serine hydrolase activity,protein kinase binding,identical protein binding,ATP-dependent protein binding,calcium-independent phospholipase A2 activity,Requires Ontology		0.137291	89903	65245	56915.3	55367.8	48671.3	65521.1	80054.7	67996.4	63482.2
O75061-2	O75061-2	DNAJC6	Isoform 2 of Putative tyrosine-protein phosphatase auxilin		+	10272.4	76.6884	3450	14980.5	90.4095	3318	7043.03	49.788	4303	8535.13	53.0633	4249	6929.3	52.2589	4229	4726.83	45.5703	4313	4772.01	45.0697	4100	5105.86	47.1082	4079	4680.78	43.7812	4171	3168.6	36.6689	4276					0.300864	105675	277886	293245	163092	168742	165150	157319	156678	157251
O75165	O75165	DNAJC13	DnaJ homolog subfamily C member 13		+	1095.63	8.17942	6732	1625.93	9.81269	6646	1425.42	10.0764	6625	1626.96	10.1149	6648	1278.64	9.64316	6650	886.328	8.54489	6658	792.419	7.48407	6483	847.589	7.82011	6462	883.433	8.26311	6411	575.057	6.6549	6494	lysosomal membrane,cytosol,plasma membrane,endosome membrane,membrane,secretory granule membrane,early endosome membrane,azurophil granule membrane,intracellular membrane-bounded organelle,extracellular exosome,WASH complex	osteoblast differentiation,endosome organization,protein transport,neutrophil degranulation,regulation of early endosome to recycling endosome transport,regulation of early endosome to late endosome transport,receptor-mediated endocytosis	protein binding		0.094691	254415	71356.2	76625.9	79466.9	77439.3	73368.4	71019.5	62637.5	62846.6
P04062;P04062-2;P04062-4	P04062;P04062-2;P04062-4	GBA	Lysosomal acid glucosylceramidase;Isoform Short of Lysosomal acid glucosylceramidase;Isoform 4 of Lysosomal acid glucosylceramidase		+	24921	186.047	2205	36136.5	218.089	2098	41753.1	295.158	1764	43817.9	272.418	1886	26154.3	197.249	2237	18285.5	176.287	2256	18526.4	174.975	2230	18132.4	167.295	2321	24803.8	232	1936	17091.9	197.798	1973	lysosome,lysosomal membrane,endoplasmic reticulum,Golgi apparatus,trans-Golgi network,extrinsic component of membrane,lysosomal lumen,extracellular exosome	glucosylceramide catabolic process,glycosphingolipid metabolic process,autophagy,lysosome organization,cholesterol metabolic process,cellular response to starvation,response to pH,regulation of macroautophagy,termination of signal transduction,lipid glycosylation,negative regulation of protein complex assembly,regulation of TOR signaling,regulation of cellular protein metabolic process,positive r…	glucosylceramidase activity,receptor binding,scavenger receptor binding,protein binding,glucosyltransferase activity,steryl-beta-glucosidase activity,hydrolase activity		0.180669	59716.3	380962	399733	546366	489538	352253	343907	343733	315574
P09936	P09936	UCHL1	Ubiquitin carboxyl-terminal hydrolase isozyme L1		+	7.59223e+06	56679.5	13	9.89279e+06	59704.3	11	6.7364e+06	47620.5	14	8.00631e+06	49775.6	13	6.61476e+06	49886.8	15	5.60323e+06	54019.5	14	4.86553e+06	45952.9	15	5.50377e+06	50779.5	14	4.66346e+06	43619.2	14	3.71362e+06	42976.3	14	cytoplasm,endoplasmic reticulum membrane,cytosol,neuronal cell body,neuron projection terminus,axon cytoplasm,plasma membrane	response to ischemia,axon target recognition,adult walking behavior,cell proliferation,regulation of macroautophagy,protein deubiquitination,sensory perception of pain,axonal transport of mitochondrion,cellular response to drug,eating behavior,proteasome-mediated ubiquitin-dependent protein catabolic process,negative regulation of MAP kinase activity,muscle fiber development,neuromuscular process	cysteine-type endopeptidase activity,thiol-dependent ubiquitin-specific protease activity,protein binding,omega peptidase activity,ligase activity,ubiquitin protein ligase binding,alpha-2A adrenergic receptor binding,ubiquitin binding		0.111054	24824.3	48247012	45491248	36644412	37183664	37034848	43808312	37527020	39819168
P15289	P15289	ARSA	Arylsulfatase A		+	27062.3	202.032	2100	40029.2	241.582	1991	43208.7	305.448	1720	50740.5	315.456	1714	30206.3	227.808	2052	20380.7	196.486	2118	26628.5	251.495	1826	28837.6	266.065	1786	27376.3	256.062	1822	21823.9	252.56	1715	extracellular region,lysosome,endoplasmic reticulum lumen,azurophil granule lumen,lysosomal lumen,extracellular exosome	glycosphingolipid metabolic process,neutrophil degranulation	cerebroside-sulfatase activity,calcium ion binding,protein binding,sulfuric ester hydrolase activity,arylsulfatase activity		0.138447	53588.2	371241	397354	507390	508705	365077	343976	443355	450384
P17405;P17405-4	P17405;P17405-4	SMPD1	Sphingomyelin phosphodiesterase;Isoform 4 of Sphingomyelin phosphodiesterase		+	1682.07	12.5574	6322	2510.54	15.1514	6187	3738.23	26.426	5359	4577.22	28.4568	5282	2866.71	21.62	5683	1707.77	16.4642	5925	547.36	5.16959	6785	698.079	6.44069	6623	671.805	6.28367	6646	651.604	7.54074	6370	extracellular space,lysosome,endosome,plasma membrane,lamellar body,lysosomal lumen,extracellular exosome	sphingomyelin metabolic process,sphingomyelin catabolic process,glycosphingolipid metabolic process,signal transduction,nervous system development,cholesterol metabolic process,termination of signal transduction,positive regulation of protein dephosphorylation,response to cocaine,response to drug,positive regulation of apoptotic process,negative regulation of MAP kinase activity,ceramide biosynth…	sphingomyelin phosphodiesterase activity,protein binding,zinc ion binding,hydrolase activity, acting on glycosyl bonds,acid sphingomyelin phosphodiesterase activity,phosphoric diester hydrolase activity		0.551748	69936.3	30114	32523.8	57288.9	59888.9	45217.4	37616	11893.6	14228.6
P37840;P37840-2	P37840;P37840-2	SNCA	Alpha-synuclein;Isoform 2-4 of Alpha-synuclein		+	519936	3881.56	219	733389	4426.1	210	248157	1754.25	500	299272	1860.59	467	117199	883.883	853	92345.4	890.28	809	151676	1432.52	577	155836	1437.79	587	99791.6	933.391	797	66841.7	773.532	851	extracellular region,extracellular space,nucleus,cytoplasm,mitochondrion,lysosome,cytosol,plasma membrane,cell cortex,actin cytoskeleton,membrane,inclusion body,axon,growth cone,macromolecular complex,perinuclear region of cytoplasm,presynapse,supramolecular fiber,platelet alpha granule membrane,neuronal cell body,axon terminus	negative regulation of transcription from RNA polymerase II promoter,microglial cell activation,positive regulation of receptor recycling,negative regulation of protein kinase activity,apoptotic process,activation of cysteine-type endopeptidase activity involved in apoptotic process,response to iron(II) ion,regulation of phospholipase activity,negative regulation of platelet-derived growth factor…	SNARE binding,magnesium ion binding,transcription regulatory region sequence-specific DNA binding,actin binding,protein kinase inhibitor activity,copper ion binding,calcium ion binding,protein binding,phospholipid binding,ferrous iron binding,zinc ion binding,oxidoreductase activity,kinesin binding,Hsp70 protein binding,histone binding,identical protein binding,alpha-tubulin binding,cysteine-type…		0.70975	14460.1	1.92462e+06	1964440	786322	809620	382222	420560	681439	656740
Q04637-9	Q04637-9	EIF4G1	Isoform 9 of Eukaryotic translation initiation factor 4 gamma 1		+	12830.4	95.785	3082	18008.3	108.682	3014	17288.6	122.215	2858	22661.7	140.889	2705	16652.6	125.59	2788	11497.4	110.844	2835	10146.4	95.8284	2969	10541.7	97.2613	2982	10295.7	96.2999	2971	7566.15	87.5599	2959					0.112428	176237	578843	587895	667663	747191	661908	638172	555578	541456
Q709C8;Q709C8-3	Q709C8;Q709C8-3	VPS13C	Vacuolar protein sorting-associated protein 13C;Isoform 3 of Vacuolar protein sorting-associated protein 13C		+	1948.94	14.5497	6132	2591.26	15.6386	6140	2920.37	20.6444	5751	3444.08	21.412	5725	2255.36	17.0094	6031	1555.99	15.0009	6061	1687.72	15.9398	5656	1726.03	15.9249	5671	1684.76	15.7582	5693	1142.16	13.2177	5738	cytoplasm,mitochondrial outer membrane,cytosol,dense core granule membrane,extracellular exosome,extrinsic component of membrane	Golgi to endosome transport,mitochondrion organization,response to insulin,negative regulation of parkin-mediated mitophagy in response to mitochondrial depolarization,protein retention in Golgi apparatus,protein targeting to vacuole			0.118331	422390	210734	202748	270304	272163	214857	206995	221488	212479
Q96A57;Q96A57-2	Q96A57;Q96A57-2	TMEM230	Transmembrane protein 230;Isoform 1 of Transmembrane protein 230		+	70808.1	528.615	1157	101188	610.685	1107	104759	740.557	970	113418	705.122	1020	83958	633.189	1082	44480.4	428.825	1329	33512.4	316.511	1590	35482.9	327.376	1584	36769.3	343.918	1555	29227.3	338.236	1468	early endosome,late endosome,autophagosome,endoplasmic reticulum,trans-Golgi network,synaptic vesicle,integral component of membrane,recycling endosome	synaptic vesicle transport			0.300298	13188.4	239056	247204	302753	279844	249732	184757	137321	136385
Q96QK1	Q96QK1	VPS35	Vacuolar protein sorting-associated protein 35		+	119374	891.183	799	173142	1044.93	750	137691	973.355	792	158433	984.987	798	127893	964.539	806	91465.5	881.798	814	91559.8	864.744	834	88377.2	815.395	888	93015.3	870.01	844	47967.8	555.112	1056	lysosome,lysosomal membrane,endosome,early endosome,cytosol,endosome membrane,postsynaptic density,retromer complex,retromer, cargo-selective complex,neuron projection,neuronal cell body,perinuclear region of cytoplasm,extracellular exosome,tubular endosome,presynapse,glutamatergic synapse,mitochondrion-derived vesicle,mitochondrion,late endosome	lysosome organization,synapse assembly,positive regulation of gene expression,negative regulation of gene expression,regulation of mitochondrion organization,viral process,Wnt signaling pathway,regulation of macroautophagy,regulation of protein stability,protein destabilization,regulation of cellular protein metabolic process,negative regulation of protein homooligomerization,protein localization…	protein binding,D1 dopamine receptor binding		0.119289	91707	2.80244e+06	2941281	2.76701e+06	2.71826e+06	2.64527e+06	2.6418e+06	2.60882e+06	2.36209e+06
Q9NQ11;Q9NQ11-3	Q9NQ11;Q9NQ11-3	ATP13A2	Polyamine-transporting ATPase 13A2;Isoform 3 of Polyamine-transporting ATPase 13A2		+	1455.08	10.8629	6474	2212.1	13.3503	6335	1640.41	11.5963	6487	1545.69	9.60965	6694	1204.64	9.08508	6706	997.868	9.62022	6540	770.371	7.27583	6509	799.163	7.37332	6512	791.712	7.40521	6501	433.332	5.01477	6716	autophagosome membrane,lysosome,lysosomal membrane,late endosome,multivesicular body,autophagosome,vesicle membrane,integral component of membrane,transport vesicle,vesicle,multivesicular body membrane,neuron projection,neuronal cell body,lysosomal lumen,integral component of lysosomal membrane	cellular calcium ion homeostasis,cellular iron ion homeostasis,cellular zinc ion homeostasis,autophagy,lysosomal transport,positive regulation of gene expression,regulation of mitochondrion organization,regulation of macroautophagy,regulation of autophagosome size,cellular cation homeostasis,regulation of intracellular protein transport,ion transmembrane transport,cellular response to oxidative s…	protein binding,ATP binding,zinc ion binding,ATPase activity,cation-transporting ATPase activity,manganese ion binding,phosphatidic acid binding,phosphatidylinositol-3,5-bisphosphate binding,cupric ion binding		0.249978	128794	47973.9	52775.3	46296.5	37244.3	34992.1	40476.9	30827	29997.4
Q9Y3I1	Q9Y3I1	FBXO7	F-box only protein 7		+	5240.56	39.1232	4592	6056.2	36.55	4822	6785.01	47.9641	4376	5720.95	35.5674	4933	5360.23	40.4254	4673	3974.07	38.3131	4608	3088.37	29.1683	4753	3039.09	28.0396	4850	3445.24	32.2247	4632	1751.69	20.2716	5131	ubiquitin ligase complex,nucleus,nucleoplasm,cytoplasm,mitochondrion,cytosol,SCF ubiquitin ligase complex,macromolecular complex,glial cytoplasmic inclusion,classical Lewy body,Lewy neurite,Lewy body core,Lewy body corona	protein polyubiquitination,mitophagy,ubiquitin-dependent protein catabolic process,protein targeting to mitochondrion,regulation of neuron projection development,protein ubiquitination,regulation of protein stability,regulation of locomotion,post-translational protein modification,negative regulation of lymphocyte differentiation,negative regulation of cyclin-dependent protein serine/threonine ki…	ubiquitin-protein transferase activity,protein binding,protein kinase binding,ubiquitin protein ligase binding,ubiquitin binding,protein heterodimerization activity,protein binding, bridging involved in substrate recognition for ubiquitination		0.202076	58502.8	78483.3	65630.9	86982	62616.2	70726	73223.8	56136.1	51817.3
A0A0B4J2D5;P0DPI2	A0A0B4J2D5;P0DPI2	GATD3B	Glutamine amidotransferase-like class 1 domain-containing protein 3B, mitochondrial;Glutamine amidotransferase-like class 1 domain-containing protein 3A, mitochondrial			83254.2	621.531	1037	131513	793.697	927	109787	776.099	938	124700	775.267	955	104422	787.527	934	74225	715.586	934	82539.6	779.552	918	88852.2	819.778	882	94208	881.166	838	72250.7	836.127	809	mitochondrion		protein binding		0.103091	28142.4	599777	685584	677040	656554	662786	657887	721705	728757
A0A0J9YX94	A0A0J9YX94	PNMA6F	Paraneoplastic antigen Ma6F			2686.44	20.0555	5692	3561.66	21.4951	5703	968.623	6.84732	6916	1734.55	10.7838	6595	2997.68	22.6077	5612	1571.19	15.1475	6045	882.95	8.33909	6386	857.443	7.91103	6449	796.976	7.45444	6497	434.161	5.02437	6714					0.51966	60071.3	41311.2	39632.4	12750.4	19493.8	40613.6	29726	16479.3	15011.6
A0A0U1RR11;P0DPI3	A0A0U1RR11;P0DPI3	CENPVL1	Centromere protein V-like protein 1;Centromere protein V-like protein 2			139626	1042.37	708	168851	1019.04	762	136319	963.658	798	138265	859.6	886	111863	843.638	883	73481.7	708.42	941	63102.8	595.979	1094	66123.3	610.074	1087	75334.3	704.633	983	60592.4	701.211	907			carbon-sulfur lyase activity,metal ion binding		0.202016	29887.1	1.06825e+06	934802	892777	773104	754027	691677	585961	575959
A0A0U1RRI6	A0A0U1RRI6	CENPVL3	Centromere protein V-like protein 3			3032.85	22.6416	5499	8107.15	48.9277	4330	4089.74	28.9109	5221	9155.15	56.918	4115	6039.94	45.5516	4469	5067.01	48.8499	4180	4716.09	44.5415	4128	4789	44.1848	4180	4335.51	40.5518	4287	1830.42	21.1827	5079			carbon-sulfur lyase activity,metal ion binding		0.269063	31261.6	24270.9	46947.4	28016.2	53545.1	42585.6	49888.9	45806.8	43632.5
A0AVF1	A0AVF1	TTC26	Intraflagellar transport protein 56			4654.79	34.7501	4782	5090.71	30.7231	5109	6489.19	45.8729	4452	6775.82	42.1256	4659	5723.56	43.1656	4556	4481.9	43.2089	4398	2684.86	25.3574	4965	2372.15	21.8862	5240	2757.85	25.7953	4991	1464.26	16.9452	5402	centrosome,cilium,intraciliary transport particle B,ciliary tip,ciliary basal body,ciliary base	smoothened signaling pathway,axoneme assembly,intraciliary transport involved in cilium morphogenesis,intraciliary transport,cilium morphogenesis,protein localization to cilium,manchette assembly,intraciliary anterograde transport	Requires Ontology		0.288687	64177.6	76472.7	60519.3	91259	81355.6	82845.5	90591.1	53535.6	44369
A0AVT1	A0AVT1	UBA6	Ubiquitin-like modifier-activating enzyme 6			26562.2	198.299	2116	35795.7	216.032	2116	30980.9	219.008	2106	37430	232.704	2066	32226.3	243.042	1977	23818.6	229.629	1947	21686.9	204.824	2063	23242	214.438	2033	22447.1	209.957	2047	16252.5	188.084	2029	cytoplasm,cytosol,nucleus	ubiquitin-dependent protein catabolic process,learning,locomotory behavior,protein ubiquitination,amygdala development,hippocampus development,dendritic spine development,cellular response to DNA damage stimulus,protein modification by small protein conjugation	protein binding,ATP binding,FAT10 activating enzyme activity,ubiquitin activating enzyme activity		0.0401499	117970	802157	782229	800880	826101	857434	884968	794888	799095
A0FGR8;A0FGR8-2;A0FGR8-6	A0FGR8;A0FGR8-2;A0FGR8-6	ESYT2	Extended synaptotagmin-2;Isoform 2 of Extended synaptotagmin-2;Isoform 6 of Extended synaptotagmin-2			10882.3	81.2413	3355	15091.1	91.0765	3307	12935.6	91.4431	3299	15418.9	95.8602	3263	10832.5	81.6955	3492	7819.62	75.3871	3452	8545.44	80.7081	3223	9061.17	83.6012	3188	8301.64	77.6486	3302	6196.79	71.7129	3237	endoplasmic reticulum membrane,integral component of plasma membrane,membrane,intrinsic component of endoplasmic reticulum membrane,extrinsic component of cytoplasmic side of plasma membrane,organelle membrane contact site,Requires Ontology	glycosphingolipid metabolic process,lipid transport,endocytosis,Requires Ontology	calcium ion binding,protein binding,calcium-dependent phospholipid binding,phosphatidylethanolamine binding,phosphatidylcholine binding,phosphatidylinositol binding,identical protein binding,cadherin binding		0.0609091	102357	285143	286135	290140	295268	250072	252084	271763	270307
A0JLT2;A0JLT2-2	A0JLT2;A0JLT2-2	MED19	Mediator of RNA polymerase II transcription subunit 19;Isoform 2 of Mediator of RNA polymerase II transcription subunit 19			2628.84	19.6255	5720	3549.87	21.424	5711	3809.1	26.927	5330	5168.05	32.13	5090	4367.23	32.9365	5005	3531.25	34.044	4818	2718.43	25.6744	4944	3030.63	27.9616	4853	2736.56	25.5962	5006	2541.46	29.4113	4592	mediator complex	positive regulation of transcription from RNA polymerase II promoter	transcription cofactor activity,protein binding,transcription factor binding		0.169565	26273	17680.6	17276.5	21929.8	25402.7	25878.3	29220	22190.4	23205.9
A0JNW5	A0JNW5	UHRF1BP1L	UHRF1-binding protein 1-like			563.536	4.20706	7116	959.489	5.79064	7016	684.401	4.83811	7106	767.946	4.77436	7120	935.508	7.05535	6893	595.207	5.73826	6966	401.753	3.79439	6978	335.874	3.09888	7074	466.589	4.3642	6900	260.494	3.01459	7026	early endosome,cytosol		protein binding,protein homodimerization activity,Requires Ontology		0.236847	164198	23687.2	29183.7	24625.3	23590.8	34644.6	30780.6	20495.8	16073.1
A0MZ66	A0MZ66	SHTN1	Shootin-1			32155.5	240.055	1890	46710.9	281.907	1803	34042	240.647	1989	42963.6	267.107	1914	29419.9	221.877	2087	20527.3	197.899	2110	22993.2	217.161	1990	25421.8	234.55	1930	30141.6	281.927	1730	22658.7	262.22	1673	cytoplasm,microtubule,microtubule associated complex,microtubule cytoskeleton,lamellipodium,filopodium,axon,growth cone,cell leading edge,perikaryon,axonal growth cone,perinuclear region of cytoplasm	substrate-dependent cell migration, cell extension,Ras protein signal transduction,axonogenesis,Cdc42 protein signal transduction,netrin-activated signaling pathway,positive regulation of axon extension,neuron projection morphogenesis,cytoplasmic actin-based contraction involved in cell motility,endoplasmic reticulum polarization,actin filament bundle retrograde transport,regulation of establishm…	protein binding,kinesin binding,cadherin binding,actin filament binding		0.127133	71639.9	589702	619876	534406	575834	475351	463155	511788	530781
A0PJW6	A0PJW6	TMEM223	Transmembrane protein 223			10536.6	78.6605	3412	11248.2	67.8845	3778	7917.76	55.9717	4109	10148	63.0906	3945	7839.92	59.1266	4015	7397.48	71.3174	3544	6654.67	62.8506	3610	5718.45	52.7602	3909	3315.48	31.0111	4693	2898.33	33.5412	4400	integral component of membrane	nervous system development			0.271128	22049	59471.9	45941.4	38255.4	41861.2	38986.9	51370.4	45588.1	36746.9
A1A5C7	A1A5C7	SLC22A23	Solute carrier family 22 member 23			2542.89	18.9838	5772	3612.62	21.8026	5687	2533.54	17.9099	5945	3366.25	20.9282	5761	1374.63	10.3671	6590	1030.61	9.93583	6523	1232.57	11.6411	6051	1210.55	11.1689	6114	1200.68	11.2304	6108	559.623	6.47629	6522	integral component of membrane	ion transport,transmembrane transport	protein binding,transmembrane transporter activity		0.362551	73748.2	48006.7	49352.1	40943.2	46445.1	22864.2	23937.8	28242.3	26018.8
A1L020	A1L020	MEX3A	RNA-binding protein MEX3A			16483.7	123.058	2724	22351.8	134.896	2691	16346.1	115.553	2925	20079.9	124.838	2859	19943.1	150.405	2566	14255.4	137.433	2574	11752.2	110.995	2792	12887.2	118.901	2728	12997.6	121.572	2685	9918.28	114.78	2603	cytoplasmic mRNA processing body,nucleus,cytosol		RNA binding,metal ion binding		0.082745	54173.3	228593	224300	194044	203512	243666	243224	197807	203468
A1L0T0	A1L0T0	ILVBL	2-hydroxyacyl-CoA lyase 2			5688.97	42.4708	4445	7307.9	44.1041	4500	6690.61	47.2967	4396	7210.28	44.8266	4547	5580.79	42.0888	4599	4588.44	44.236	4362	4948.98	46.741	4060	5243.25	48.3758	4037	4746.14	44.3926	4147	3596.17	41.6171	4062	endoplasmic reticulum membrane,membrane,integral component of membrane,acetolactate synthase complex	fatty acid alpha-oxidation,isoleucine biosynthetic process,valine biosynthetic process	magnesium ion binding,molecular_function,protein binding,lyase activity,thiamine pyrophosphate binding,flavin adenine dinucleotide binding,acetolactate synthase activity		0.0612402	67867.7	98837.1	91872.9	99501.8	91549.8	85423.6	98077.2	104356	103709
A1L4H1	A1L4H1	SSC5D	Soluble scavenger receptor cysteine-rich domain-containing protein SSC5D			346013	2583.14	323	442717	2671.86	328	432966	3060.69	289	347024	2157.46	413	303026	2285.34	388	203059	1957.65	420	324449	3064.29	294	354174	3267.71	280	374991	3507.44	259	303660	3514.13	241	extracellular space,cytoplasm,membrane,Requires Ontology,extracellular matrix	endocytosis,multicellular organism development,negative regulation of interleukin-8 production,detection of bacterial lipoprotein,innate immune response,defense response to Gram-negative bacterium,defense response to Gram-positive bacterium,defense response	fibronectin binding,scavenger receptor activity,protein binding,laminin binding,extracellular matrix binding		0.232069	165743	14680792	13592275	15724997	10760593	11327490	10599792	16707750	17108210
A1X283	A1X283	SH3PXD2B	SH3 and PX domain-containing protein 2B			18899.8	141.095	2555	26494.5	159.898	2467	19163.1	135.466	2716	22382.3	139.152	2720	19318.2	145.692	2601	12840.1	123.788	2694	12432.8	117.423	2726	13025.3	120.175	2711	12893.3	120.596	2693	9094.42	105.246	2715	podosome,cytoplasm,cell junction,cell projection	skeletal system development,eye development,osteoblast fate commitment,superoxide metabolic process,heart development,positive regulation of gene expression,extracellular matrix disassembly,positive regulation of multicellular organism growth,positive regulation of catalytic activity,positive regulation of fat cell differentiation,skeletal system morphogenesis,positive regulation of stress fiber …	protein binding,phosphatidylinositol-5-phosphate binding,phosphatidylinositol-3-phosphate binding,SH2 domain binding,phosphatidylinositol-3,5-bisphosphate binding,superoxide-generating NADPH oxidase activator activity,phosphatidylinositol-4-phosphate binding		0.0980702	101579	491455	498530	426552	425354	442577	410783	392384	385607
A1Z1Q3;A1Z1Q3-1	A1Z1Q3;A1Z1Q3-1	MACROD2	ADP-ribose glycohydrolase MACROD2;Isoform 1 of ADP-ribose glycohydrolase MACROD2			15432.2	115.208	2799	22745.7	137.274	2667	10350.2	73.1669	3675	14060.8	87.4164	3418	12857.1	96.9646	3216	8492.85	81.8776	3320	8741.27	82.5577	3190	9804.54	90.4597	3079	9322.78	87.1998	3125	7724.23	89.3893	2936	nucleus,nucleoplasm,nucleolus	cellular response to DNA damage stimulus,brain development,response to bacterium,purine nucleoside metabolic process,protein de-ADP-ribosylation,Requires Ontology	hydrolase activity, acting on glycosyl bonds,deacetylase activity,Requires Ontology		0.201628	47421.2	187337	199804	107553	124745	137510	126843	128791	135505
A2A3K4;A2A3K4-2	A2A3K4;A2A3K4-2	PTPDC1	Protein tyrosine phosphatase domain-containing protein 1;Isoform 2 of Protein tyrosine phosphatase domain-containing protein 1			818.263	6.10871	6938	1132.71	6.83604	6931	930.601	6.57854	6939	1474.09	9.16448	6727	1181.7	8.91211	6717	786.642	7.58383	6773	415.621	3.92537	6961	426.445	3.93451	6961	434.876	4.06757	6943	303.349	3.51053	6943	nucleoplasm,cytoplasm	peptidyl-tyrosine dephosphorylation,cilium morphogenesis	protein binding,protein tyrosine/serine/threonine phosphatase activity,protein tyrosine phosphatase activity		0.315269	84456.7	17690.9	17720.8	17222.6	23291.6	22509.3	20924.3	10906.1	10496.7
A2AJT9;A2AJT9-2;A2AJT9-3	A2AJT9;A2AJT9-2;A2AJT9-3	BCLAF3	BCLAF1 and THRAP3 family member 3;Isoform 2 of BCLAF1 and THRAP3 family member 3;Isoform 3 of BCLAF1 and THRAP3 family member 3			910.846	6.79988	6856	1525.41	9.20605	6705	2005.94	14.1803	6249	2351.81	14.6213	6239	1110.86	8.37785	6767	773.191	7.45416	6785	623.473	5.88844	6695	675.363	6.23111	6657	1239.07	11.5895	6077	756.87	8.75895	6232	mitochondrion,mediator complex	positive regulation of transcription from RNA polymerase II promoter	DNA binding,transcription cofactor activity		0.311338	83871.4	19556.1	23699.1	36866.7	36902.7	21013.3	20424	16246.8	16508.4
A2RRP1	A2RRP1	NBAS	Neuroblastoma-amplified sequence			2076.45	15.5017	6037	2598.85	15.6844	6136	2447.36	17.3007	6002	2867.31	17.8262	5991	2439.06	18.3948	5911	1792.58	17.2819	5861	1735.92	16.395	5620	1915.54	17.6734	5534	1766.13	16.5193	5622	1012.9	11.7219	5910	endoplasmic reticulum,endoplasmic reticulum membrane,cytosol,membrane,Dsl1/NZR complex	nuclear-transcribed mRNA catabolic process,retrograde vesicle-mediated transport, Golgi to ER,protein transport,negative regulation of nuclear-transcribed mRNA catabolic process, nonsense-mediated decay	SNARE binding		0.0819255	268571	142760	129292	144032	144071	147741	151628	144852	149936
A2RTX5	A2RTX5	TARS3	Threonine--tRNA ligase 2, cytoplasmic			16582.9	123.799	2718	22830.2	137.783	2664	19624.4	138.727	2685	21242.9	132.068	2785	17308.3	130.534	2737	12203.9	117.655	2750	12637.3	119.354	2694	11729.9	108.224	2837	11859.1	110.923	2795	7699.78	89.1064	2940	cellular_component,nucleus,cytoplasm	threonyl-tRNA aminoacylation,biological_process,tRNA aminoacylation for protein translation	molecular_function,threonine-tRNA ligase activity,protein binding,ATP binding,aminoacyl-tRNA ligase activity		0.0953171	92645.6	393285	391801	398404	368197	361657	356093	363760	316718
A2RU67	A2RU67	FAM234B	Protein FAM234B			2353.04	17.5665	5867	2493.01	15.0456	6197	1902.01	13.4455	6326	2751.12	17.1039	6041	1625.83	12.2616	6409	1157.39	11.1581	6398	1143.53	10.8001	6126	853.722	7.8767	6454	986.146	9.22382	6312	624.562	7.2278	6411	cytoskeleton,integral component of membrane,Requires Ontology				0.290374	67038.5	40381	30958.5	27940.8	34504.6	24582	24436.8	23818.1	16680
A2RUC4	A2RUC4	TYW5	tRNA wybutosine-synthesizing protein 5			4614.84	34.4519	4799	7301.29	44.0643	4502	4164.79	29.4414	5192	7078.1	44.0048	4580	4485.12	33.8256	4970	2921.65	28.1669	5123	2405.18	22.7159	5134	2418.07	22.3098	5207	2335.54	21.8453	5242	2070.75	23.9639	4899	cytoplasm	tRNA modification,wybutosine biosynthetic process,oxidation-reduction process	tRNA binding,iron ion binding,oxidoreductase activity, acting on paired donors, with incorporation or reduction of molecular oxygen, 2-oxoglutarate as one donor, and incorporation of one atom each of oxygen into both donors,protein homodimerization activity,Requires Ontology		0.249206	36547.8	43175.9	49430.3	33354.7	48397.2	36970.5	33630.2	27311.5	25756.4
A3KMH1;A3KMH1-3	A3KMH1;A3KMH1-3	VWA8	von Willebrand factor A domain-containing protein 8;Isoform 3 of von Willebrand factor A domain-containing protein 8			637.954	4.76262	7075	825.611	4.98267	7092	695.691	4.91792	7100	857.68	5.33224	7081	811.703	6.12165	6986	596.244	5.74825	6962	384.717	3.63349	6996	474.855	4.38116	6913	513.673	4.80459	6844	367.017	4.24733	6820	mitochondrion,peroxisome,cytoplasm		protein binding,ATP binding,ATPase activity		0.125874	214824	35083	32854.2	32749.3	34470.8	39327.8	40341.1	25678	29730.2
A3KN83;A3KN83-2;A3KN83-3	A3KN83;A3KN83-2;A3KN83-3	SBNO1	Protein strawberry notch homolog 1;Isoform 2 of Protein strawberry notch homolog 1;Isoform 3 of Protein strawberry notch homolog 1			1394.99	10.4143	6518	1328.9	8.02009	6808	1249.1	8.83008	6739	1481.19	9.20862	6724	1794.44	13.5332	6298	1374.52	13.2514	6212	720.745	6.80713	6570	797.971	7.36233	6514	753.779	7.0504	6563	553.752	6.40835	6534	cellular_component,nucleus	biological_process,regulation of transcription, DNA-templated	molecular_function,histone binding,chromatin DNA binding		0.270872	154312	55105.5	37986.1	42237.8	42761.5	62452.3	66802.2	34555.6	35887.3
A4D126;A4D126-2	A4D126;A4D126-2	CRPPA	D-ribitol-5-phosphate cytidylyltransferase;Isoform 2 of D-ribitol-5-phosphate cytidylyltransferase			2968.38	22.1603	5525	3592.52	21.6814	5696	2080.72	14.7088	6194	3722.22	23.1412	5602	2911.38	21.9569	5658	1726.92	16.6488	5909	1387.43	13.1037	5906	1541.36	14.2211	5820	1332.5	12.4635	5998	1206.95	13.9676	5667	cytosol	axon guidance,isoprenoid biosynthetic process,protein O-linked mannosylation	protein homodimerization activity,D-ribitol-5-phosphate cytidylyltransferase activity,cytidylyltransferase activity		0.230381	49872.6	37896.9	33188.9	22739.3	34730.1	32747.6	27125.3	21498.5	22403.7
A4D161-2	A4D161-2	FAM221A	Isoform 2 of Protein FAM221A			4857.14	36.2608	4707	6818.25	41.1491	4617	3776.54	26.6968	5343	3017.85	18.7621	5916	6670.72	50.3088	4301	4849.48	46.7527	4263	2634.01	24.8771	4991	3071.74	28.3408	4843	1554.45	14.5394	5797	1365.09	15.7976	5492					0.405363	29358.5	36503.8	37079.9	24295.7	16575.8	44169.8	44840.4	24026.3	26282.8
A4D1E9	A4D1E9	GTPBP10	GTP-binding protein 10			1347.05	10.0564	6549	2018.75	12.1834	6443	2071.59	14.6443	6199	2915.02	18.1228	5960	2350.11	17.7239	5965	1547.65	14.9206	6074	668.651	6.31513	6637	714.65	6.59358	6603	697.991	6.52859	6615	528.74	6.11889	6571	chromosome,nucleolus	ribosome biogenesis	RNA binding,protein binding,GTP binding		0.391823	42932.9	14804.6	16054.8	19489.3	23413.9	22756	20926.8	8919.2	8942.05
A4D1P6	A4D1P6	WDR91	WD repeat-containing protein 91			2788.3	20.8159	5634	4508.12	27.2071	5311	3805.87	26.9042	5333	4289.14	26.6658	5377	3830.07	28.8854	5215	2729.17	26.3113	5228	2422.91	22.8833	5123	2759.36	25.4587	5011	2275.78	21.2863	5267	1846.03	21.3634	5067	cytosol,extrinsic component of endosome membrane,early endosome membrane,late endosome membrane	regulation of phosphatidylinositol 3-kinase activity,early endosome to late endosome transport,regulation of cellular protein catabolic process,ubiquitin-dependent protein catabolic process	protein binding,phosphatidylinositol 3-kinase regulator activity		0.07707	83344.4	59489.3	69599.1	69507.7	66878.8	71994.9	71638.8	62740.7	67025.2
A4D1U4	A4D1U4	DENND11	DENN domain-containing protein 11			3390.77	25.3137	5297	3747.71	22.6179	5621	2607.45	18.4324	5904	3297.51	20.5008	5789	2405.39	18.1408	5928	1665.4	16.0557	5962	920.115	8.6901	6348	858.142	7.91748	6447	1167.99	10.9246	6139	644.378	7.45712	6375			guanyl-nucleotide exchange factor activity		0.41255	51445.9	44655.3	35714.8	29394.7	31738	27909.7	26984.2	14707.2	12866.6
A4D2B0	A4D2B0	MBLAC1	Metallo-beta-lactamase domain-containing protein 1			3366.25	25.1306	5313	5897.62	35.5929	4866	8392.32	59.3263	3999	8616.92	53.5718	4231	4620.22	34.8445	4902	3566.21	34.381	4801	1991.18	18.8059	5408	2193.69	20.2397	5343	3507.21	32.8044	4604	2738.48	31.6913	4480			hydrolase activity,metal ion binding		0.347046	27202.3	23440.9	29717.6	50025.3	43853.1	28345.7	30553	16828.8	17391.5
A4FU69;A4FU69-3	A4FU69;A4FU69-3	EFCAB5	EF-hand calcium-binding domain-containing protein 5;Isoform 3 of EF-hand calcium-binding domain-containing protein 5			12292.9	91.7718	3157	23212.4	140.09	2644	17505.9	123.752	2845	23293.9	144.82	2667	19034.5	143.553	2614	14451	139.319	2556	12080.8	114.098	2757	13675	126.17	2648	12852.4	120.214	2696	9423.2	109.051	2671			calcium ion binding		0.100327	173404	545675	745606	665190	755689	744422	789218	650863	691100
A5D8V6	A5D8V6	VPS37C	Vacuolar protein sorting-associated protein 37C			2827.71	21.1101	5608	3484.64	21.0303	5736	3128.91	22.1187	5635	4776.57	29.6961	5212	4130.48	31.151	5103	2477.66	23.8865	5382	3226	30.4682	4685	2740.37	25.2835	5022	3165.52	29.6084	4772	2657.95	30.7594	4526	ESCRT I complex,endosome membrane,late endosome membrane,host cell,extracellular exosome,intracellular membrane-bounded organelle	endosomal transport,macroautophagy,viral life cycle,endosome transport via multivesicular body sorting pathway,multivesicular body assembly,viral budding via host ESCRT complex,intracellular transport of virus,protein targeting to membrane,protein targeting to vacuole,ubiquitin-dependent protein catabolic process via the multivesicular body sorting pathway	protein binding,calcium-dependent protein binding		0.174452	38659	27983.9	24954	26506.1	34546.8	36013.9	30166.9	38748.2	30875.4
A5PKW4	A5PKW4	PSD	PH and SEC7 domain-containing protein 1			1705.76	12.7342	6306	2241.62	13.5285	6321	1356.85	9.59171	6663	1771.33	11.0124	6577	1260.52	9.50653	6670	816.984	7.87635	6742	767.939	7.25286	6515	880.236	8.12133	6429	807.266	7.55069	6495	652.951	7.55633	6367	cleavage furrow,ruffle membrane,dendritic spine,extrinsic component of postsynaptic endosome membrane,Requires Ontology	signal transduction,neuron projection development,regulation of ARF protein signal transduction	ARF guanyl-nucleotide exchange factor activity,protein binding,phospholipid binding		0.232473	109543	47832.6	45486	32569.9	36301.5	31142.5	28186.3	26136.5	28102
A5PLN9;A5PLN9-2;A5PLN9-4;A5PLN9-5	A5PLN9;A5PLN9-2;A5PLN9-4;A5PLN9-5	TRAPPC13	Trafficking protein particle complex subunit 13;Isoform 2 of Trafficking protein particle complex subunit 13;Isoform 3 of Trafficking protein particle complex subunit 13;Isoform 4 of Trafficking protein particle complex subunit 13			4974.65	37.138	4674	7273.7	43.8977	4512	5531.46	39.1025	4735	9533.13	59.2679	4043	5846.99	44.0964	4524	3818.34	36.8118	4686	3043.58	28.7453	4768	3187.3	29.407	4785	3585.52	33.5369	4570	1687.96	19.534	5178	cytosol		protein binding		0.249612	46523.5	59245.9	62684.4	56391.6	82975.6	61351.3	55948.5	43994	43216.5
A5YKK6	A5YKK6	CNOT1	CCR4-NOT transcription complex subunit 1			6082.45	45.4083	4327	8333.43	50.2934	4286	7124.78	50.366	4284	8026.47	49.901	4373	7736.09	58.3435	4039	5666.7	54.6313	4002	5271.46	49.7867	3966	5373.27	49.5754	3995	5279.59	49.3822	3979	3645.72	42.1904	4038	cytoplasmic mRNA processing body,extracellular space,nucleus,cytosol,membrane,CCR4-NOT complex,CCR4-NOT core complex	negative regulation of transcription from RNA polymerase II promoter,nuclear-transcribed mRNA poly(A) tail shortening,DNA damage response, signal transduction by p53 class mediator resulting in cell cycle arrest,multicellular organism development,positive regulation of cytoplasmic mRNA processing body assembly,negative regulation of translation,negative regulation of intracellular estrogen recept…	RNA binding,protein binding,protein domain specific binding,estrogen receptor binding,retinoic acid receptor binding,binding, bridging,armadillo repeat domain binding,poly(A)-specific ribonuclease activity		0.0594608	266939	415636	412066	416759	400847	465749	476412	437199	418027
A6NCE7;Q9GZQ8	A6NCE7;Q9GZQ8	MAP1LC3B2	Microtubule-associated proteins 1A/1B light chain 3 beta 2;Microtubule-associated proteins 1A/1B light chain 3B			4.13878e+06	30897.9	22	4.39064e+06	26498.1	22	3.56124e+06	25174.9	28	3.58013e+06	22257.8	31	2.8514e+06	21504.5	30	2.08845e+06	20134.2	34	2.13857e+06	20197.9	35	2.16667e+06	19990.3	34	1.93246e+06	18075.1	37	1.23538e+06	14296.5	40	autophagosome membrane,intracellular,mitochondrion,autophagosome,cytosol,microtubule,axoneme,endomembrane system,organelle membrane,cytoplasmic vesicle,intracellular membrane-bounded organelle;microtubule,endomembrane system,cytoplasmic vesicle,intracellular membrane-bounded organelle,autophagosome,cytosol,autophagosome membrane	mitophagy,cellular response to nitrogen starvation,autophagosome maturation,autophagosome assembly,macroautophagy;mitophagy,macromitophagy,autophagy,cellular response to starvation,macroautophagy,autophagosome maturation,cellular response to nitrogen starvation,autophagosome assembly	microtubule binding,ubiquitin protein ligase binding;protein binding,ubiquitin protein ligase binding,microtubule binding		0.217548	14628	15498145	11897170	11415327	9797727	9407231	9621623	9719515	9236993
A6NDB9	A6NDB9	PALM3	Paralemmin-3			1536.92	11.4738	6414	1988.69	12.002	6461	823.769	5.82333	7016	1013.59	6.30155	6983	962.287	7.25731	6876	543.344	5.23826	7014	768.616	7.25926	6513	701.078	6.46836	6620	658.088	6.15536	6669	516.75	5.98014	6580	cytoplasm,plasma membrane	negative regulation of cytokine-mediated signaling pathway,Toll signaling pathway,response to lipopolysaccharide	protein binding,ATP binding		0.329079	71695.5	28207.7	26411.3	12941.9	13595.6	15560.2	12268.9	17121.3	14649.1
A6NDG6	A6NDG6	PGP	Glycerol-3-phosphate phosphatase			67945.3	507.243	1202	94141.6	568.157	1160	72092.8	509.633	1261	84925.9	527.988	1259	60782.6	458.406	1335	41618.3	401.233	1379	52602.1	496.805	1232	58291	537.811	1184	49690.8	464.778	1293	39192.5	453.559	1221	cytoplasm	glycerol biosynthetic process,glycerophospholipid metabolic process,dephosphorylation,peptidyl-tyrosine dephosphorylation,negative regulation of gluconeogenesis	glycerol-1-phosphatase activity,magnesium ion binding,protein tyrosine phosphatase activity,phosphoglycolate phosphatase activity,glycerol-3-phosphatase activity,nucleotide phosphatase activity, acting on free nucleotides,phosphatase activity		0.0932857	34006.1	591479	593020	537217	540304	466181	445740	555771	577712
A6NDU8	A6NDU8	C5orf51	UPF0600 protein C5orf51			19036.5	142.116	2543	25563.7	154.28	2515	18768.3	132.675	2746	19916.6	123.822	2869	15067.2	113.633	2935	10949.6	105.562	2918	9870.73	93.225	3008	10560.7	97.4361	2980	10275.8	96.1134	2975	6589.42	76.2567	3151	nucleoplasm,cytosol				0.201567	33620.4	163837	159206	138270	125273	114250	115942	103107	103478
A6NE02	A6NE02	BTBD17	BTB/POZ domain-containing protein 17			13328.5	99.5034	3015	16869.4	101.809	3114	11919.2	84.2585	3437	13468.1	83.7316	3494	12649.7	95.4007	3238	8102.06	78.1101	3398	11462.2	108.256	2808	12802.1	118.116	2738	8850.54	82.7827	3210	6914.7	80.021	3083	extracellular region,plasma membrane,cytoplasm	response to virus,negative regulation of viral genome replication			0.148288	52470.8	179028	163964	137046	132210	149698	133892	186863	195773
A6NED2	A6NED2	RCCD1	RCC1 domain-containing protein 1			2317.34	17.3	5889	3092.02	18.6608	5900	3561.39	25.1759	5440	4412.24	27.4311	5334	2756.61	20.7896	5741	2196.37	21.1747	5577	2158.41	20.3852	5301	2414.04	22.2727	5212	2604.91	24.3647	5085	2323.52	26.8892	4736	chromosome,cytosol,plasma membrane	chromatin organization			0.166506	40078.9	23775.5	22955.7	31277.9	33084	24917.9	27724.4	26877.3	28197.8
A6NFI3	A6NFI3	ZNF316	Zinc finger protein 316			798.813	5.96351	6951	1570.38	9.47747	6678	1126.43	7.96284	6816	781.059	4.85588	7110	713.849	5.38366	7044	690.604	6.65795	6867	672.068	6.3474	6631	687.636	6.34434	6638	863.997	8.08132	6434	367.33	4.25095	6818	nucleus	regulation of transcription, DNA-templated,regulation of transcription from RNA polymerase II promoter	DNA binding,metal ion binding,sequence-specific DNA binding,RNA polymerase II transcription factor activity, sequence-specific DNA binding		0.227584	108437	22174.1	31543.9	26766	15845.4	17458.3	23585.6	22642.7	21731.5
A6NFQ2;A6NFQ2-2	A6NFQ2;A6NFQ2-2	TCAF2	TRPM8 channel-associated factor 2;Isoform 2 of TRPM8 channel-associated factor 2			1300.25	9.70697	6578	2102.63	12.6897	6397	14407.9	101.851	3135	17325.3	107.712	3059	2346.45	17.6963	5970	1820.95	17.5554	5840	3151.3	29.7627	4732	3266.02	30.1333	4750	6658.86	62.283	3638	4857.9	56.2185	3590	plasma membrane,cell junction	negative regulation of anion channel activity,positive regulation of cell migration,positive regulation of protein targeting to membrane,regulation of anion channel activity	ion channel binding		0.786974	100906	33586.7	39301.8	318582	327069	53400.8	57870.4	98796.8	96048.3
A6NGB9	A6NGB9	WIPF3	WAS/WASL-interacting protein family member 3			1520.24	11.3493	6424	2901.86	17.5131	5995	3043.01	21.5114	5690	3569.36	22.1909	5662	1571.76	11.8538	6449	1227.71	11.8361	6332	1049.98	9.91663	6218	930.315	8.58338	6385	1773.88	16.5918	5620	1161.06	13.4364	5721	cytosol,actin filament	multicellular organism development,spermatogenesis,cell differentiation,Fc-gamma receptor signaling pathway involved in phagocytosis,actin filament-based movement	actin binding,SH3 domain binding		0.300313	49457.6	19247.2	26585.3	32979.1	33026.7	17532.3	19123.7	16134.3	13409.7
A6NGN9	A6NGN9	IGLON5	IgLON family member 5			44248.8	330.338	1557	76604.5	462.318	1326	46465	328.467	1642	57114.2	355.081	1601	33838.6	255.202	1913	20701.8	199.582	2102	25616.2	241.935	1868	25987.9	239.772	1891	26053.3	243.687	1886	19729.1	228.316	1825	extracellular region				0.254144	36794.8	416785	522123	374641	393163	280814	239903	292846	278684
A6NHN0	A6NHN0	OTOL1	Otolin-1			7042.12	52.5726	4075	10540.7	63.6144	3901	3945.32	27.8899	5277	5034.24	31.2981	5134	2338.11	17.6334	5977	1518.13	14.6359	6092	6367.57	60.139	3670	6397.12	59.0218	3722	2901.51	27.139	4911	1290.33	14.9325	5576	extracellular region,extracellular space,extracellular matrix,collagen type IV trimer	otolith mineralization,protein homooligomerization,collagen-activated tyrosine kinase receptor signaling pathway,extracellular matrix organization	calcium ion binding,extracellular matrix structural constituent		0.540689	49421.9	89093.5	96498.2	42727.1	46547.4	26061.8	23630.3	97775.4	92142.1
A6NHQ2	A6NHQ2	FBLL1	rRNA/tRNA 2'-O-methyltransferase fibrillarin-like protein 1			91032.9	679.602	976	135232	816.144	906	90813.7	641.973	1072	106255	660.593	1074	120623	909.706	837	81186.3	782.699	884	85635.6	808.792	889	87702.6	809.171	894	87488.7	818.317	883	57617.3	666.782	935	fibrillar center,nucleoplasm,small-subunit processome,Cajal body,box C/D snoRNP complex	blastocyst hatching,histone glutamine methylation,rRNA methylation,box C/D snoRNA 3'-end processing	RNA binding,histone-glutamine methyltransferase activity,rRNA methyltransferase activity		0.107508	34803.3	811040	871832	692587	691852	946825	889906	926002	889585
A6NHR9	A6NHR9	SMCHD1	Structural maintenance of chromosomes flexible hinge domain-containing protein 1			3261.94	24.3518	5365	4276.09	25.8068	5409	3411.12	24.1136	5506	4212.76	26.1909	5404	3965.04	29.9033	5175	2832.36	27.3061	5174	2717.21	25.6629	4947	3006.96	27.7431	4870	2868.08	26.8263	4933	1957.37	22.6519	4973	Barr body,site of double-strand break,nuclear chromosome, telomeric region	double-strand break repair,dosage compensation by inactivation of X chromosome,nose development,positive regulation of DNA repair,inactivation of X chromosome by heterochromatin assembly,inactivation of X chromosome by DNA methylation,heterochromatin organization involved in chromatin silencing,negative regulation of double-strand break repair via homologous recombination,positive regulation of d…	DNA binding,protein binding,ATP binding,ATPase activity,protein homodimerization activity		0.0585699	226374	189027	179310	169209	178416	202438	201936	191111	198384
A6NHX0	A6NHX0	CASTOR2	Cytosolic arginine sensor for mTORC1 subunit 2			16667.6	124.431	2710	20380.9	123.001	2828	13493	95.3837	3237	15092	93.8276	3301	13960.2	105.284	3073	11082.5	106.844	2900	10665.9	100.735	2901	10636.4	98.1351	2968	10184.3	95.2583	2986	6370.16	73.7192	3194	cytosol,GATOR2 complex	negative regulation of TORC1 signaling,regulation of intracellular signal transduction,cellular response to L-arginine	protein binding,identical protein binding,arginine binding		0.147289	36056.4	153843	136125	106609	101805	113525	125853	119485	111772
A6NIH7	A6NIH7	UNC119B	Protein unc-119 homolog B			10411.7	77.7278	3429	14628.1	88.2827	3364	14593.8	103.166	3109	15609.8	97.047	3233	11611.6	87.5718	3368	6984.76	67.3385	3644	8835.7	83.4495	3176	9088.71	83.8552	3186	9002.22	84.2015	3184	6849.57	79.2673	3096	cytosol,cilium,ciliary transition zone	lipoprotein transport,cilium morphogenesis,nervous system development	protein binding,lipid binding		0.0926079	28136.6	74991.9	76241.6	89979.3	82169.6	73685.6	61896.1	77241.2	74529.4
A6NJ78	A6NJ78	METTL15	12S rRNA N4-methylcytidine (m4C) methyltransferase			3101.94	23.1574	5454	3557.86	21.4722	5707	3239.36	22.8995	5586	3783.29	23.5209	5569	3301.41	24.8984	5448	2733.41	26.3522	5225	1910.2	18.041	5482	2203.93	20.3342	5338	1985	18.5665	5467	1612.09	18.656	5244	mitochondrial matrix	rRNA base methylation	rRNA (cytosine-N4-)-methyltransferase activity		0.121552	46121	36623.1	30396.2	32738.6	32644.5	34341.3	39704.9	27372.4	29624.5
A6NK58	A6NK58	LIPT2	Putative lipoyltransferase 2, mitochondrial			10579.5	78.9806	3403	19244.9	116.146	2922	8129.92	57.4714	4070	10679.7	66.3962	3855	8844.9	66.7059	3830	9273.85	89.4071	3183	6757.67	63.8234	3578	8274.28	76.3411	3316	6690.93	62.583	3634	5755.85	66.6101	3347	mitochondrion,mitochondrial matrix	protein lipoylation,cellular nitrogen compound metabolic process,positive regulation of oxygen metabolic process	ligase activity,lipoyl(octanoyl) transferase activity,Requires Ontology		0.228126	25195.3	68235.1	89818.9	44885.8	50341	50261.1	73590.3	52899.8	60758.2
A6NKD9	A6NKD9	CCDC85C	Coiled-coil domain-containing protein 85C			3244.07	24.2185	5371	3268.03	19.723	5813	2669.4	18.8703	5876	2914.12	18.1172	5962	2758.36	20.8028	5740	1780.24	17.1628	5874	1543.03	14.5733	5768	1495.8	13.8007	5848	1562.96	14.619	5790	1155.12	13.3678	5727	adherens junction,bicellular tight junction,apical junction complex	cerebral cortex development			0.202525	45209.5	37544.3	27368.3	26445.1	24647.9	28125.5	25348.2	21674.1	19708.6
A6NKF1	A6NKF1	SAC3D1	SAC3 domain-containing protein 1			4721.5	35.2482	4753	6897.81	41.6292	4599	6089.21	43.0454	4571	6383.98	39.6895	4750	4841.67	36.5146	4816	2831.4	27.2968	5175	3057.2	28.874	4765	2730.43	25.1918	5031	2553.87	23.8874	5116	2286.33	26.4588	4766	cytoplasm,centrosome,spindle,nucleus	cell division,spindle assembly,centrosome duplication	protein binding		0.193744	43553.1	52640.8	55649.6	58114.2	52017.9	47559	38838.3	41369.4	34658.1
A6NKG5	A6NKG5	RTL1	Retrotransposon-like protein 1			1760.4	13.1422	6269	2126.57	12.8341	6376	1319.47	9.32746	6691	1357.81	8.44155	6792	1277.04	9.63107	6653	911.72	8.78968	6624	1677.66	15.8448	5661	1702.9	15.7115	5690	1026.77	9.60379	6276	785.48	9.09004	6187	integral component of membrane	multicellular organism development			0.267912	155048	69871.3	61076.8	44829.6	39386.3	44656.7	44521.2	80817.4	76949.9
A6NKT7	A6NKT7	RGPD3	RanBP2-like and GRIP domain-containing protein 3			6303.41	47.0579	4264	8190.37	49.43	4309	6989.3	49.4082	4322	8278.57	51.4682	4306	7589.21	57.2358	4075	5197.22	50.1052	4133	5751.68	54.3222	3821	6282.19	57.9614	3759	5635.7	52.713	3886	4202.03	48.6284	3821	nuclear pore,nucleus,cytoplasm	positive regulation of GTPase activity,NLS-bearing protein import into nucleus	Ran GTPase binding,GTPase activator activity		0.0660212	197487	318667	299622	302464	305869	338029	323258	352915	361579
A6NNY8	A6NNY8	USP27X	Ubiquitin carboxyl-terminal hydrolase 27			4154.47	31.015	4968	6488.9	39.1614	4700	6045.93	42.7394	4583	6387.41	39.7108	4748	4436.82	33.4613	4989	2751.89	26.5303	5217	2211.32	20.885	5257	1422.91	13.1282	5908	2793.71	26.1307	4969	1651.9	19.1168	5211	nucleus,cytosol	ubiquitin-dependent protein catabolic process,protein deubiquitination,positive regulation of apoptotic process,protein stabilization,protein K63-linked deubiquitination,protein K48-linked deubiquitination	thiol-dependent ubiquitin-specific protease activity,Lys63-specific deubiquitinase activity,Lys48-specific deubiquitinase activity		0.304587	49630.4	52782.1	59655.5	65752.6	59308.2	49663.6	43014.9	34098.5	20581.6
A6QL63	A6QL63	BTBD11	Ankyrin repeat and BTB/POZ domain-containing protein BTBD11			2198.89	16.4157	5962	2640.92	15.9383	6114	2265.18	16.0128	6104	3313.63	20.601	5786	1097.1	8.27404	6776	830.776	8.00932	6719	964.618	9.11042	6310	834.403	7.69846	6475	669.85	6.26538	6650	442.248	5.11795	6702	integral component of membrane	SMAD protein signal transduction	protein heterodimerization activity		0.452829	120884	68044.9	59136.6	60003.2	74940.2	29911.2	31629.6	36229.4	29396.7
A6ZKI3	A6ZKI3	RTL8C	Retrotransposon Gag-like protein 8C			167004	1246.76	610	275656	1663.62	515	345442	2441.97	369	534830	3325.06	265	226340	1707	500	113742	1096.56	689	127033	1199.77	672	132178	1219.52	657	170459	1594.37	539	94935.9	1098.65	665					0.386917	13171.1	563083	672545	997012	1.3179e+06	672364	471829	519848	507384
A7E2V4;A7E2V4-3;A7E2V4-4;A7E2V4-5	A7E2V4;A7E2V4-3;A7E2V4-4;A7E2V4-5	ZSWIM8	Zinc finger SWIM domain-containing protein 8;Isoform 3 of Zinc finger SWIM domain-containing protein 8;Isoform 4 of Zinc finger SWIM domain-containing protein 8;Isoform 5 of Zinc finger SWIM domain-containing protein 8			659.329	4.92219	7064	485.167	2.92805	7239	625.483	4.42161	7142	555.58	3.45407	7215	551.267	4.15751	7151	320.728	3.09206	7213	224.603	2.12128	7180	247.728	2.28562	7167	149.815	1.40128	7273	129.734	1.50136	7239	Cul2-RING ubiquitin ligase complex	regulation of axon guidance	zinc ion binding		0.401463	197297	33300.2	17731.4	27042	20507.4	24530.3	19929.6	13768.1	14244.6
A7KAX9	A7KAX9	ARHGAP32	Rho GTPase-activating protein 32			1182.43	8.8274	6667	1539.95	9.29379	6695	1339.4	9.46836	6676	1693.66	10.5295	6608	1096.9	8.2725	6777	735.789	7.09357	6828	508.037	4.79819	6844	661.407	6.10235	6672	649.439	6.07447	6680	454.398	5.25856	6682	Golgi membrane,fibrillar center,nucleoplasm,endoplasmic reticulum membrane,Golgi apparatus,cytosol,endosome membrane,postsynaptic density,dendritic spine,cell cortex,actin cytoskeleton	positive regulation of GTPase activity,regulation of small GTPase mediated signal transduction,small GTPase mediated signal transduction	protein binding,phosphatidylinositol phosphate binding,GTPase activator activity		0.233187	230529	69779	65760.2	67660.8	73045.4	57030.8	53421.9	36387.9	44437.4
A7MBM2	A7MBM2	DISP2	Protein dispatched homolog 2			1047.51	7.82016	6769	1361.43	8.21638	6788	723.158	5.1121	7086	938.914	5.83727	7019	632.79	4.77234	7103	329.159	3.17334	7205	343.065	3.24011	7039	420.13	3.87625	6969	303.358	2.83743	7106	226.023	2.61567	7076	cellular_component,plasma membrane,integral component of membrane	smoothened signaling pathway	molecular_function		0.420721	152003	40760.1	38333.5	24087.3	26700.6	21693.6	15757.9	16201.9	18611.9
A7XYQ1	A7XYQ1	SOBP	Sine oculis-binding protein homolog			1550.57	11.5757	6404	2632.18	15.8856	6120	1550.95	10.9639	6540	1833.58	11.3995	6530	964.845	7.2766	6873	684.207	6.59628	6873	599.543	5.66243	6730	191.704	1.76872	7225	15922.3	148.928	2442	42.6476	0.493543	7317	nucleus	sensory perception of sound,locomotory behavior,inner ear morphogenesis,cognition,cochlea development	SUMO polymer binding,metal ion binding		2.04597	92657.7	36778.7	45178.2	31490.7	31785.1	20163.1	19966.8	17259.9	5176.85
A8CG34	A8CG34	POM121C	Nuclear envelope pore membrane protein POM 121C			569.651	4.25271	7111	852.656	5.14589	7076	702.527	4.96625	7096	945.245	5.87663	7016	894.363	6.74505	6923	481.078	4.63796	7068	331.44	3.13031	7052	336.445	3.10414	7073	462.01	4.32137	6909	365.882	4.2342	6824	nuclear envelope,endoplasmic reticulum membrane,integral component of membrane,nuclear membrane,host cell,nuclear pore	regulation of glycolytic process,mRNA export from nucleus,tRNA export from nucleus,viral process,protein sumoylation,viral transcription,regulation of gene silencing by miRNA,intracellular transport of virus,regulation of cellular response to heat,protein import into nucleus,RNA export from nucleus	protein binding,nuclear localization sequence binding,structural constituent of nuclear pore		0.207544	125092	18241.5	19757.6	19257.3	22121.5	25232.6	18953.3	12881.6	12265.8
A8K855	A8K855	EFCAB7	EF-hand calcium-binding domain-containing protein 7			1480.1	11.0497	6456	1855.89	11.2005	6529	1670.26	11.8073	6468	1811.95	11.2649	6548	1138.73	8.58802	6748	858.658	8.27812	6688	645.079	6.0925	6673	446.182	4.11661	6941	703.551	6.5806	6610	394.336	4.56349	6762	cilium,extrinsic component of membrane,ciliary membrane,plasma membrane protein complex	positive regulation of protein import into nucleus,positive regulation of transcription from RNA polymerase II promoter,positive regulation of protein localization to ciliary membrane	calcium ion binding		0.332491	71981.3	27273.1	24745.9	26345.4	24401	18486.7	19466.1	14426.8	9360.21
A8MTY0	A8MTY0	ZNF724	Zinc finger protein 724			1026.95	7.66667	6781	1055.07	6.36746	6969	1024.05	7.23911	6885	882.278	5.48516	7065	1290.52	9.73275	6643	1673.12	16.1301	5957	713.281	6.73664	6581	745.552	6.8787	6569	469.569	4.39207	6895	739.853	8.56202	6259	nuclear chromatin	regulation of transcription, DNA-templated	metal ion binding,RNA polymerase II core promoter proximal region sequence-specific DNA binding,RNA polymerase II transcription factor activity, sequence-specific DNA binding		0.425283	71172.4	18710.5	13909.9	15971.1	11747.9	20715.5	37504	15772.8	15464.8
A8MVW0	A8MVW0	FAM171A2	Protein FAM171A2			9850.42	73.5379	3522	14177.5	85.5633	3397	8701.48	61.5118	3941	10246.8	63.7048	3935	7615.29	57.4325	4065	5556.9	53.5728	4035	4390.86	41.4699	4238	4602.17	42.4611	4242	5407.53	50.5789	3951	4068.19	47.0795	3871	integral component of membrane				0.232612	87435	220477	229624	166717	167616	150173	153024	119281	117274
A8MW92;A8MW92-4	A8MW92;A8MW92-4	PHF20L1	PHD finger protein 20-like protein 1;Isoform 4 of PHD finger protein 20-like protein 1			2873.47	21.4518	5577	3455.22	20.8527	5744	2801.28	19.8026	5807	4492.15	27.9279	5299	3521.4	26.5574	5348	2685.04	25.8858	5252	2057.22	19.4296	5366	1773.4	16.3619	5628	2289.98	21.4191	5259	1579.74	18.2817	5273	nucleus,NSL complex	regulation of transcription, DNA-templated,histone acetylation,regulation of transcription from RNA polymerase II promoter	protein binding,metal ion binding		0.15222	115010	84599.4	73611.3	70598.5	96657	91342	97258.5	73511.3	59442.5
A8MW92-2	A8MW92-2	PHF20L1	Isoform 2 of PHD finger protein 20-like protein 1			10334.2	77.1492	3436	14137.1	85.3194	3401	10326.8	73.0018	3680	14588.2	90.6955	3359	14995.2	113.09	2946	8662.75	83.5155	3292	7018.15	66.2835	3516	7643.17	70.5183	3446	6540.03	61.1716	3675	4846.63	56.0881	3596					0.173839	32825.3	86837.3	85960.9	74281.1	89588.4	111014	89558	71576.1	73120
A8MWD9;P62308	A8MWD9;P62308	SNRPGP15	Putative small nuclear ribonucleoprotein G-like protein 15;Small nuclear ribonucleoprotein G			338839	2529.59	326	275032	1659.86	516	307614	2174.56	407	273317	1699.22	511	496892	3747.43	240	454487	4381.6	202	274188	2589.59	342	286733	2645.49	343	317467	2969.39	306	281219	3254.43	257	nucleus,nucleoplasm,spliceosomal complex,U7 snRNP,U1 snRNP,U4 snRNP,U12-type spliceosomal complex,cytosol,small nuclear ribonucleoprotein complex,methylosome,SMN-Sm protein complex,U4/U6 x U5 tri-snRNP complex,U2-type precatalytic spliceosome,U2-type catalytic step 2 spliceosome,catalytic step 2 spliceosome,P granule,U2-type prespliceosome,ribonucleoprotein complex,U5 snRNP,precatalytic spliceoso…	spliceosomal complex assembly,spliceosomal snRNP assembly,mRNA splicing, via spliceosome,termination of RNA polymerase II transcription,histone mRNA metabolic process,RNA splicing,nuclear import;spliceosomal snRNP assembly,mRNA splicing, via spliceosome	RNA binding;RNA binding,protein binding		0.327184	8544.04	741106	435290	575933	436889	957512	1.223e+06	727860	713995
A8MWY0	A8MWY0	ELAPOR2	Endosome/lysosome-associated apoptosis and autophagy regulator family member 2			2638.28	19.696	5711	4645.24	28.0347	5260	2755.66	19.4801	5837	3521.45	21.893	5683	2992.53	22.5689	5614	2099.76	20.2433	5649	2461.99	23.2525	5103	2764.62	25.5073	5007	2092.11	19.5683	5394	1862.12	21.5495	5049	plasma membrane,integral component of membrane	positive regulation of BMP signaling pathway,positive regulation of epidermis development,negative regulation of nervous system development	BMP receptor binding		0.118693	113842	76886.1	97958.9	68743.6	75001.1	76835.4	75285.9	87081.7	91726.3
A8MXV4	A8MXV4	NUDT19	Nucleoside diphosphate-linked moiety X motif 19			5032.18	37.5676	4654	6809.16	41.0942	4621	1758.97	12.4344	6418	2399.22	14.9161	6209	2700	20.3627	5762	2246.37	21.6567	5538	3807.9	35.9641	4447	3959.32	36.5299	4470	2083.85	19.4911	5399	1650.85	19.1046	5212	cellular_component,peroxisomal matrix,cytosol	protein targeting to peroxisome,biological_process,fatty acid catabolic process	metal ion binding,acyl-CoA hydrolase activity		0.417645	42233.3	54404.5	53269.7	16278.6	18956.9	25718	29879.7	49966.4	48733.8
A9UHW6;A9UHW6-2;A9UHW6-3	A9UHW6;A9UHW6-2;A9UHW6-3	MIF4GD	MIF4G domain-containing protein;Isoform 2 of MIF4G domain-containing protein;Isoform 3 of MIF4G domain-containing protein			10563	78.8573	3408	10692.2	64.5286	3878	12066.2	85.2972	3408	16549	102.886	3143	11020.5	83.1134	3463	9649.54	93.029	3124	5246.19	49.5481	3976	6634.55	61.2124	3667	4149.62	38.8131	4357	3714.63	42.9879	4011	nucleolus,Golgi apparatus,cytosol	positive regulation of translation,regulation of translational initiation	RNA binding,protein binding,protein C-terminus binding,identical protein binding,translation activator activity		0.291874	25423.2	68744.7	50353.2	67220.5	78712.5	63190.1	77264.1	41439.2	49158.2
B2RTY4;B2RTY4-2;B2RTY4-4	B2RTY4;B2RTY4-2;B2RTY4-4	MYO9A	Unconventional myosin-IXa;Isoform 2 of Unconventional myosin-IXa;Isoform 4 of Unconventional myosin-IXa			571.112	4.26361	7110	573.216	3.45944	7203	741.27	5.24013	7077	959.418	5.96474	7010	567.777	4.28203	7140	415.702	4.00768	7135	614.06	5.79954	6709	576.181	5.31603	6775	582.566	5.44898	6762	437.826	5.06679	6707	cytosol,integral component of membrane,unconventional myosin complex,axonal growth cone,synapse	visual perception,cell junction assembly,intracellular signal transduction,positive regulation of GTPase activity,establishment of epithelial cell apical/basal polarity,regulation of small GTPase mediated signal transduction,Requires Ontology	motor activity,actin binding,GTPase activator activity,protein binding,ATP binding,metal ion binding		0.177222	292706	42793.3	31080	47545.5	52538.9	37482.4	38322.4	55844.3	49152.3
B7ZAQ6;B7ZAQ6-2;B7ZAQ6-3;P0CG08	B7ZAQ6;B7ZAQ6-2;B7ZAQ6-3;P0CG08	GPR89A	Golgi pH regulator A;Isoform 2 of Golgi pH regulator A;Isoform 3 of Golgi pH regulator A;Golgi pH regulator B			5590.31	41.7342	4481	8092.57	48.8398	4334	8136.25	57.5162	4065	8990.58	55.8949	4148	6516.87	49.1485	4341	4681.25	45.1309	4327	4408.97	41.6409	4233	4599.25	42.4341	4243	4947.61	46.277	4076	3207.21	37.1157	4252	integral component of membrane,Golgi cisterna membrane;integral component of membrane,Golgi-associated vesicle membrane,Golgi cisterna membrane	protein transport,inorganic anion transport,T cell differentiation,ion transmembrane transport,regulation of ion transmembrane transport,intracellular pH reduction;protein transport,inorganic anion transport,T cell differentiation,ion transmembrane transport,regulation of ion transmembrane transport,positive regulation of I-kappaB kinase/NF-kappaB signaling,intracellular pH reduction	voltage-gated anion channel activity		0.0973648	52917	75727.5	79325.5	94345.5	89007.1	77777.3	78018.4	72488.4	70930.9
C4AMC7;Q6VEQ5	C4AMC7;Q6VEQ5	WASH3P	Putative WAS protein family homolog 3;WAS protein family homolog 2			6940.56	51.8145	4109	9592.86	57.8942	4054	7632.65	53.9561	4176	9001.27	55.9613	4143	6572.79	49.5703	4328	4444.88	42.8521	4412	5096.76	48.1368	4011	5554.73	51.2496	3959	5149.62	48.1665	4023	4286.55	49.6064	3798	early endosome,autophagosome,centriole,cytosol,lamellipodium,filopodium,early endosome membrane,recycling endosome,recycling endosome membrane,WASH complex;early endosome,late endosome,autophagosome,centriole,cytosol,early endosome membrane,recycling endosome,recycling endosome membrane,WASH complex	protein targeting to lysosome,endosome organization,endosomal transport,Arp2/3 complex-mediated actin nucleation,retrograde transport, endosome to Golgi,early endosome to late endosome transport;protein transport,endosomal transport,Arp2/3 complex-mediated actin nucleation,retrograde transport, endosome to Golgi	actin binding,alpha-tubulin binding		0.0801212	49994.5	88826.1	88838.7	83618	84191.5	74112.5	69987.9	79168.7	80935.5
C9J069	C9J069	AJM1	Apical junction component 1 homolog			741.101	5.53266	6999	1033.87	6.23951	6982	439.604	3.10761	7231	708.97	4.4077	7149	394.053	2.97184	7242	246.061	2.37222	7264	537.902	5.08026	6798	363.647	3.35512	7039	464.109	4.341	6904	323.389	3.74245	6906	adherens junction,cilium,apical plasma membrane	cell-cell junction organization			0.307919	106650	20233.1	20424.8	10273.7	14145.9	9478.41	8265.04	17823.9	11303.1
C9JLW8	C9JLW8	MCRIP1	Mapk-regulated corepressor-interacting protein 1			79832.2	595.984	1071	105371	635.927	1078	104619	739.567	971	128781	800.64	936	90408.4	681.836	1028	58792.3	566.803	1088	50033.7	472.548	1267	57814.3	533.413	1189	62802.1	587.413	1106	47247.5	546.776	1071	nucleus,cytoplasm,cytoplasmic stress granule	regulation of epithelial to mesenchymal transition	protein binding		0.129241	10920.2	223169	213149	250349	263104	222669	202205	169758	184002
E9PAV3;E9PAV3-2;Q13765	E9PAV3;E9PAV3-2;Q13765	NACA	Nascent polypeptide-associated complex subunit alpha, muscle-specific form;Isoform skNAC-2 of Nascent polypeptide-associated complex subunit alpha, muscle-specific form;Nascent polypeptide-associated complex subunit alpha			22470.9	167.756	2319	29496.1	178.013	2344	27437.6	193.96	2262	31026.1	192.89	2303	25675.7	193.639	2260	17218	165.995	2353	17974.8	169.764	2275	16354.4	150.89	2432	17797.8	166.47	2335	10249.1	118.608	2558	nucleus,nascent polypeptide-associated complex,cytoplasm	protein targeting to membrane	DNA binding,unfolded protein binding		0.0984518	205422	1181653	1.12239e+06	1.23508e+06	1.19238e+06	1.18956e+06	1.11396e+06	1.14722e+06	979115
E9PRG8	E9PRG8	C11orf98	Uncharacterized protein C11orf98			69861	521.544	1170	90785.2	547.901	1200	101569	718.007	993	92209.5	573.271	1184	82846.2	624.804	1098	66108	637.332	1011	45613.6	430.801	1337	52835.6	487.478	1256	52663	492.579	1250	39324.5	455.087	1214					0.141347	14233.7	254552	239367	316799	245548	265956	296355	201720	219179
L0R6Q1	L0R6Q1	SLC35A4	SLC35A4 upstream open reading frame protein			48473.9	361.88	1470	59659.5	360.053	1553	66986.5	473.536	1327	59930.2	372.589	1541	48906.5	368.84	1530	37900.9	365.394	1471	25478.3	240.632	1877	25488.9	235.168	1926	29353.6	274.556	1753	18415.6	213.116	1897					0.229133	11132.8	138145	123031	163415	124822	122797	132890	88127.3	82700.6
L0R819	L0R819	ASDURF	ASNSD1 upstream open reading frame protein			14281.7	106.619	2914	19021.3	114.796	2938	19973.2	141.193	2662	14988.9	93.1865	3315	16350.6	123.312	2815	10171	98.0566	3034	8077.91	76.2925	3298	9025.29	83.2702	3195	11417.8	106.795	2847	9209.3	106.575	2700	cytoplasm				0.173418	11249.8	41128.7	39638.2	49237.1	31546.7	41485.5	36037	28234.4	29590.9
O00115;O00115-2	O00115;O00115-2	DNASE2	Deoxyribonuclease-2-alpha;Isoform 2 of Deoxyribonuclease-2-alpha			10409.4	77.7109	3430	13467.2	81.2764	3471	19964.8	141.133	2663	23516	146.2	2650	15281.7	115.251	2911	10999.7	106.046	2913	9694.39	91.5595	3030	9588.71	88.4684	3106	10846.4	101.451	2893	8992.68	104.069	2723	lysosome,extracellular exosome	DNA metabolic process,erythrocyte differentiation,regulation of immune response,apoptotic DNA fragmentation	DNA binding,deoxyribonuclease II activity		0.196933	39580.8	105471	98740.2	173161	174136	136419	137122	119218	110611
O00116	O00116	AGPS	Alkyldihydroxyacetonephosphate synthase, peroxisomal			10119.1	75.5439	3470	15136.9	91.3533	3300	11781.3	83.2838	3460	13831.9	85.9939	3457	9156.83	69.0584	3760	6472.07	62.3957	3778	6925.54	65.4088	3540	7584.76	69.9793	3461	8265.14	77.3072	3311	5804.99	67.1787	3334	nucleolus,mitochondrion,peroxisome,peroxisomal membrane,peroxisomal matrix,cytosol,membrane	protein targeting to peroxisome,lipid biosynthetic process,ether lipid biosynthetic process,oxidation-reduction process	protein binding,alkylglycerone-phosphate synthase activity,oxidoreductase activity,FAD binding		0.109248	72911.8	188870	204440	188233	188679	150578	148621	156887	161174
O00139-4	O00139-4	KIF2A	Isoform 4 of Kinesin-like protein KIF2A			38837.4	289.939	1680	53886.1	325.21	1650	34213	241.856	1985	37543.1	233.407	2062	32827.2	247.574	1947	24555.5	236.734	1917	28390.5	268.136	1748	30556.1	281.92	1713	28428	265.899	1780	20589.2	238.271	1776					0.12163	84089	836013	839358	630423	590624	622574	650322	741735	748843
O00148	O00148	DDX39A	ATP-dependent RNA helicase DDX39A			386502	2885.41	287	509128	3072.66	277	437080	3089.77	285	497657	3093.96	292	469010	3537.15	256	365021	3519.09	244	391830	3700.67	243	412707	3807.76	241	400473	3745.79	243	297282	3440.32	244	nucleus,nucleoplasm,membrane,nuclear speck,cytoplasm	mRNA splicing, via spliceosome,RNA export from nucleus,mRNA export from nucleus,mRNA 3'-end processing	RNA binding,protein binding,ATP binding,ATPase activity,identical protein binding,RNA helicase activity		0.115318	49129.5	4.8609e+06	4.63342e+06	4.70549e+06	4574197	5.19689e+06	5648083	5981044	5909332
O00151	O00151	PDLIM1	PDZ and LIM domain protein 1			9701.66	72.4274	3544	11915.1	71.9092	3677	23910.1	169.023	2437	26296.8	163.488	2518	6511.14	49.1053	4342	5942.88	57.294	3924	7308.91	69.0296	3442	8335.32	76.9042	3306	12569.7	117.569	2721	9535.74	110.353	2658	stress fiber,transcription factor complex,cytoplasm,cytoskeleton,adherens junction,focal adhesion,Z disc,filamentous actin	response to hypoxia,regulation of transcription from RNA polymerase II promoter,response to oxidative stress,fibroblast migration,maintenance of cell polarity,actin cytoskeleton organization,establishment or maintenance of actin cytoskeleton polarity,stress fiber assembly,cell-cell adhesion,positive regulation of nucleic acid-templated transcription,heart development,muscle structure development	transcription coactivator activity,actin binding,protein binding,metal ion binding,cadherin binding involved in cell-cell adhesion,muscle alpha-actinin binding		0.429295	36071.7	89585.2	79615.2	188995	177465	52971.5	67515.6	81913.6	87628
O00154-4	O00154-4	ACOT7	Isoform 4 of Cytosolic acyl coenzyme A thioester hydrolase			558674	4170.76	194	762516	4601.88	193	412892	2918.79	310	467375	2905.69	317	365785	2758.65	320	291384	2809.16	304	326772	3086.23	291	321364	2965	310	271354	2538.09	353	182828	2115.79	390					0.24122	37419.7	5351582	5285435	3.38563e+06	3.27196e+06	3.08706e+06	3434044	3.79911e+06	3.5047e+06
O00159-2	O00159-2	MYO1C	Isoform 2 of Unconventional myosin-Ic			3699.56	27.6189	5154	5525.44	33.3468	4973	3244.42	22.9352	5585	3700.67	23.0072	5608	4732.15	35.6886	4859	3367.19	32.4623	4894	3067.28	28.9692	4761	3218.27	29.6927	4774	2710.97	25.3568	5016	1378.55	15.9534	5475					0.195062	117907	111664	120681	83826.2	81632.4	125840	125040	112365	110590
O00161	O00161	SNAP23	Synaptosomal-associated protein 23			4559.51	34.0388	4822	4951.51	29.883	5152	5211.6	36.8415	4840	5843.01	36.3263	4892	2873.07	21.6679	5677	2924.13	28.1909	5121	1804.85	17.046	5559	1571.1	14.4955	5800	2011.41	18.8135	5447	1208.14	13.9813	5666	nucleoplasm,cytoplasm,mitochondrion,plasma membrane,adherens junction,focal adhesion,phagocytic vesicle membrane,SNARE complex,specific granule membrane,specific granule,azurophil granule,mast cell granule,neuron projection,extracellular exosome,tertiary granule membrane,presynapse	antigen processing and presentation of exogenous peptide antigen via MHC class I, TAP-dependent,histamine secretion by mast cell,post-Golgi vesicle-mediated transport,vesicle targeting,protein transport,neutrophil degranulation,membrane fusion,exocytosis,synaptic vesicle fusion to presynaptic active zone membrane,vesicle fusion,synaptic vesicle priming	protein binding,syntaxin binding,SNAP receptor activity		0.345667	23354	27258.6	21420.6	26670.8	25529.4	15133.1	21508	13096	10693.5
O00165;O00165-2	O00165;O00165-2	HAX1	HCLS1-associated protein X-1;Isoform 2 of HCLS1-associated protein X-1			11269.5	84.1321	3295	15133.7	91.3342	3301	13160.3	93.0318	3278	15741.5	97.8655	3218	11774.6	88.8007	3338	9056.83	87.3148	3215	7832.6	73.9756	3352	8214.09	75.7858	3329	8442.42	78.9654	3273	7130.05	82.5132	3039	cytoplasmic mRNA processing body,nuclear envelope,transcription factor complex,mitochondrion,mitochondrial outer membrane,mitochondrial intermembrane space,endoplasmic reticulum,cell cortex,actin cytoskeleton,lamellipodium,nuclear membrane,clathrin-coated vesicle,apical plasma membrane,sarcoplasmic reticulum	positive regulation of phosphatidylinositol 3-kinase signaling,regulation of actin filament polymerization,positive regulation of granulocyte differentiation,positive regulation of peptidyl-serine phosphorylation,regulation of apoptotic process,negative regulation of apoptotic process,positive regulation of transcription from RNA polymerase II promoter,positive regulation of peptidyl-tyrosine pho…	protein binding,interleukin-1 binding,protein N-terminus binding		0.0780543	31620.5	91221.5	88643.5	91187.8	93122.9	83971.7	90195.6	76950.5	75697.7
O00170	O00170	AIP	AH receptor-interacting protein			25457.6	190.052	2162	34477.7	208.077	2159	27379.3	193.548	2267	32698.5	203.288	2238	30533.4	230.275	2040	21564.1	207.894	2057	21769	205.599	2060	23308	215.047	2029	22070.1	206.43	2072	16792.5	194.332	1996	nucleoplasm,cytoplasm,cytosol,aryl hydrocarbon receptor complex,plasma membrane	protein peptidyl-prolyl isomerization,protein targeting to mitochondrion,xenobiotic metabolic process,regulation of protein kinase A signaling,protein maturation by protein folding,interleukin-12-mediated signaling pathway,negative regulation of cyclic-nucleotide phosphodiesterase activity,positive regulation of nucleic acid-templated transcription	transcription coactivator activity,peptidyl-prolyl cis-trans isomerase activity,protein binding,transcription factor binding,aryl hydrocarbon receptor binding,GAF domain binding,unfolded protein binding		0.049766	37636	245269	240366	225802	230236	259178	255608	254553	255660
O00178	O00178	GTPBP1	GTP-binding protein 1			13297.7	99.2735	3024	17664.4	106.607	3046	12579.3	88.9248	3338	14738.6	91.6306	3341	12138.1	91.5423	3304	8697.75	83.853	3284	9074.97	85.7093	3132	9330.92	86.09	3140	9977.74	93.3258	3016	6300.55	72.9137	3213	cytoplasmic exosome (RNase complex),cytosol,membrane	immune response,signal transduction,GTP metabolic process,positive regulation of mRNA catabolic process,translational elongation	RNA binding,GTPase activity,protein binding,GTP binding,translation elongation factor activity		0.0904857	72453.8	246639	237078	199720	199784	198349	198476	204288	197033
O00186	O00186	STXBP3	Syntaxin-binding protein 3			13023.8	97.2289	3057	17592.6	106.174	3053	18283.9	129.251	2783	21545	133.947	2765	14290.7	107.776	3028	10378.5	100.057	3007	11303.5	106.757	2824	12047.7	111.156	2809	10723.3	100.299	2915	7511.39	86.9263	2965	cytosol,plasma membrane,basolateral plasma membrane,apical plasma membrane,platelet alpha granule,specific granule,phagocytic vesicle,extracellular exosome,tertiary granule,presynapse,secretory granule	cellular glucose homeostasis,brain development,protein to membrane docking,insulin secretion,response to insulin,neutrophil degranulation,negative regulation of calcium ion-dependent exocytosis,negative regulation of glucose import,platelet aggregation,cellular response to interferon-gamma,neurotransmitter secretion,intracellular protein transport,vesicle-mediated transport,vesicle docking involv…	protein binding,syntaxin binding,macromolecular complex binding,syntaxin-1 binding		0.0941781	67764.3	225924	220833	271500	273143	218410	221501	237985	237936
O00189	O00189	AP4M1	AP-4 complex subunit mu-1			2005.44	14.9715	6087	2342.65	14.1382	6268	2376.16	16.7974	6045	2583.29	16.0604	6117	2056.45	15.5092	6148	1699.49	16.3844	5930	1626.85	15.3649	5699	1811.31	16.7117	5602	1694.2	15.8465	5687	1182.69	13.6868	5693	early endosome,trans-Golgi network,cytosol,AP-4 adaptor complex,clathrin adaptor complex,endosome lumen,trans-Golgi network membrane,extracellular exosome,intracellular membrane-bounded organelle,cytoplasmic vesicle	protein targeting,protein targeting to lysosome,intracellular protein transport,Golgi to endosome transport,protein localization,Golgi to lysosome transport,protein localization to basolateral plasma membrane,vesicle-mediated transport	protein binding,protein domain specific binding		0.0625662	49977	25656.8	21687.5	26022.5	24153.8	23179.7	26750.4	25261.2	26382.5
O00192	O00192	ARVCF	Armadillo repeat protein deleted in velo-cardio-facial syndrome			11835	88.3538	3215	15812.4	95.43	3214	15158.7	107.159	3059	16974.4	105.531	3091	11188.3	84.3791	3435	8269.27	79.7221	3367	7280.79	68.764	3447	8036.44	74.1467	3375	8417.18	78.7293	3279	6489.04	75.095	3175	intracellular,cytoplasm,cell-cell junction,plasma membrane,nucleus,adherens junction	cell adhesion,multicellular organism development,calcium-dependent cell-cell adhesion via plasma membrane cell adhesion molecules,cell-cell junction assembly,cell-cell adhesion	protein binding,cadherin binding		0.130146	104642	317028	306503	347592	332310	264051	272529	236712	245089
O00193	O00193	SMAP	Small acidic protein			43165.3	322.249	1582	54737.1	330.345	1634	47574.7	336.311	1628	55844.4	347.187	1622	53675.7	404.808	1443	36038.2	347.436	1514	27987.5	264.33	1762	31579.3	291.361	1685	28475.1	266.339	1776	20655.4	239.037	1773	cellular_component	biological_process	molecular_function		0.124732	20332.5	224672	206160	211967	212428	246143	230778	176804	187132
O00194	O00194	RAB27B	Ras-related protein Rab-27B			10642.1	79.4485	3394	16236.1	97.9871	3168	12328.8	87.1541	3375	3980.35	24.746	5486	4212.75	31.7714	5068	4591.36	44.2642	4360	5646.77	53.3314	3844	5022.84	46.3422	4098	5761.83	53.8928	3848	2692.03	31.1538	4502	late endosome,Golgi stack,plasma membrane,apical plasma membrane,trans-Golgi network transport vesicle,platelet dense granule membrane,multivesicular body membrane,melanosome,zymogen granule membrane,extracellular exosome,anchored component of synaptic vesicle membrane,axon cytoplasm,secretory granule	platelet degranulation,positive regulation of exocytosis,synaptic vesicle endocytosis,multivesicular body sorting pathway,anterograde axonal protein transport,melanosome transport	GTPase activity,protein binding,GTP binding,GDP binding,protein domain specific binding,myosin V binding		0.449443	24607.8	67038.8	74009.4	66481.1	18324.7	23380.7	35584	43172.8	36022.7
O00203;O00203-3	O00203;O00203-3	AP3B1	AP-3 complex subunit beta-1;Isoform 2 of AP-3 complex subunit beta-1			8956.9	66.8674	3665	11559.7	69.7643	3734	11414.6	80.691	3511	12656	78.683	3589	9574.17	72.2059	3695	7540.18	72.6931	3522	7447.08	70.3346	3422	7128.05	65.7656	3567	7506.26	70.2091	3449	4484.52	51.8975	3722	mitochondrion,lysosomal membrane,Golgi apparatus,membrane,AP-3 adaptor complex,clathrin adaptor complex,clathrin-coated vesicle membrane,synapse,axon cytoplasm	cell morphogenesis,respiratory system process,protein targeting to lysosome,intracellular protein transport,inflammatory response,lysosome organization,blood coagulation,anterograde axonal transport,synaptic vesicle budding from endosome,melanosome organization,protein localization to cell surface,antigen processing and presentation, exogenous lipid antigen via MHC class Ib,anterograde synaptic v…	protein phosphatase binding,GTP-dependent protein binding		0.0812147	121320	278172	259783	303455	287258	261971	288108	280709	252033
O00213;O00213-2	O00213;O00213-2	APBB1	Amyloid-beta A4 precursor protein-binding family B member 1;Isoform 2 of Amyloid-beta A4 precursor protein-binding family B member 1			7842.31	58.5465	3889	10823.4	65.3204	3855	7846.49	55.4678	4123	8999.86	55.9525	4146	8422.49	63.5202	3915	4901.97	47.2588	4238	7074.74	66.818	3494	7121.08	65.7013	3568	7364.47	68.8829	3487	5439.36	62.9475	3430	nucleus,nucleoplasm,cytoplasm,endoplasmic reticulum,plasma membrane,nuclear speck,lamellipodium,growth cone,macromolecular complex,presynaptic membrane,neuronal cell body,dendritic spine,main axon,synapse,postsynaptic membrane,perinuclear region of cytoplasm,growth cone lamellipodium,growth cone filopodium	negative regulation of transcription from RNA polymerase II promoter,double-strand break repair,regulation of transcription, DNA-templated,apoptotic process,cellular response to DNA damage stimulus,cell cycle arrest,signal transduction,axonogenesis,response to iron ion,positive regulation of neuron projection development,negative regulation of cell growth,positive regulation of apoptotic process,…	beta-amyloid binding,chromatin binding,protein binding,transcription factor binding,ubiquitin protein ligase binding,histone binding,macromolecular complex binding,tau protein binding,proline-rich region binding		0.124843	77244.2	155072	154867	132814	130060	146732	119255	169790	160312
O00217	O00217	NDUFS8	NADH dehydrogenase [ubiquinone] iron-sulfur protein 8, mitochondrial			59982	447.793	1293	84315.1	508.853	1262	64537.8	456.226	1363	75380.1	468.641	1350	61327.5	462.516	1324	40389.6	389.387	1414	45888.7	433.399	1329	48531.4	447.766	1334	48914.8	457.52	1308	36085.4	417.602	1283	mitochondrion,mitochondrial respiratory chain complex I,mitochondrial matrix	mitochondrial electron transport, NADH to ubiquinone,response to oxidative stress,mitochondrial respiratory chain complex I assembly,aerobic respiration	protein binding,NADH dehydrogenase (ubiquinone) activity,metal ion binding,4 iron, 4 sulfur cluster binding,NADH dehydrogenase activity		0.0577584	23705.1	363987	370236	335242	334303	327881	301544	337974	335288
O00221	O00221	NFKBIE	NF-kappa-B inhibitor epsilon			1729.29	12.91	6286	2098.06	12.6621	6402	2484.79	17.5653	5979	1994.98	12.4029	6444	1774.06	13.3795	6316	1536.2	14.8101	6079	1284.3	12.1297	6004	1629.46	15.0339	5759	864.204	8.08325	6433	1334.48	15.4434	5530	fibrillar center,nucleoplasm,cytoplasm,Golgi apparatus,cytosol,perinuclear region of cytoplasm	D-serine transport,cytoplasmic sequestering of transcription factor	protein binding		0.203055	52863.5	23401.7	20545	28783.8	19730.4	21151.6	25576.6	21094	25104.6
O00231;O00231-2	O00231;O00231-2	PSMD11	26S proteasome non-ATPase regulatory subunit 11;Isoform 2 of 26S proteasome non-ATPase regulatory subunit 11			144961	1082.2	688	195357	1179	678	185397	1310.59	638	220817	1372.83	617	182525	1376.56	607	126797	1222.42	627	149123	1408.4	587	158747	1464.65	574	158334	1480.96	564	111196	1286.83	574	proteasome complex,extracellular region,nucleus,nucleoplasm,cytosol,membrane,proteasome accessory complex,secretory granule lumen,ficolin-1-rich granule lumen,proteasome regulatory particle, lid subcomplex	MAPK cascade,protein polyubiquitination,stimulatory C-type lectin receptor signaling pathway,antigen processing and presentation of exogenous peptide antigen via MHC class I, TAP-dependent,ubiquitin-dependent protein catabolic process,regulation of cellular amino acid metabolic process,negative regulation of G2/M transition of mitotic cell cycle,protein deubiquitination,anaphase-promoting complex…	protein binding,structural molecule activity		0.0966186	47463.8	1.76131e+06	1.7176e+06	1.92826e+06	1.96081e+06	1.95391e+06	1.89544e+06	2.19909e+06	2.19595e+06
O00232	O00232	PSMD12	26S proteasome non-ATPase regulatory subunit 12			109787	819.613	857	132833	801.665	921	134851	953.276	805	137498	854.834	893	124957	942.392	818	93809.1	904.392	798	100274	947.043	782	98390	907.777	816	100557	940.551	794	65872.2	762.312	863	proteasome complex,extracellular region,nucleoplasm,cytosol,proteasome regulatory particle,membrane,proteasome accessory complex,secretory granule lumen,extracellular exosome,ficolin-1-rich granule lumen,nuclear proteasome complex,cytoplasm,proteasome regulatory particle, lid subcomplex	MAPK cascade,protein polyubiquitination,stimulatory C-type lectin receptor signaling pathway,antigen processing and presentation of exogenous peptide antigen via MHC class I, TAP-dependent,regulation of cellular amino acid metabolic process,negative regulation of G2/M transition of mitotic cell cycle,protein deubiquitination,anaphase-promoting complex-dependent catabolic process,SCF-dependent pro…	protein binding		0.0710108	52904.4	1.48685e+06	1.30176e+06	1.56332e+06	1.36092e+06	1.49098e+06	1.56307e+06	1.64822e+06	1.51704e+06
O00233	O00233	PSMD9	26S proteasome non-ATPase regulatory subunit 9			72155.1	538.671	1143	102440	618.237	1100	83281.4	588.727	1138	102470	637.061	1103	86025.1	648.778	1059	61523.6	593.135	1056	60034.4	567	1122	63857.2	589.166	1117	56673.9	530.094	1194	46723.7	540.714	1078	nucleus,nucleoplasm,cytosol,proteasome regulatory particle,proteasome regulatory particle, base subcomplex,cytoplasm	MAPK cascade,protein polyubiquitination,stimulatory C-type lectin receptor signaling pathway,antigen processing and presentation of exogenous peptide antigen via MHC class I, TAP-dependent,ubiquitin-dependent protein catabolic process,regulation of cellular amino acid metabolic process,negative regulation of G2/M transition of mitotic cell cycle,protein deubiquitination,anaphase-promoting complex…	transcription coactivator activity,protein binding,bHLH transcription factor binding		0.0387618	24681.8	455898	468357	450430	473169	478874	478254	460377	459347
O00244	O00244	ATOX1	Copper transport protein ATOX1			301351	2249.73	362	359579	2170.11	404	331198	2341.28	381	278507	1731.49	504	231309	1744.47	493	171699	1655.31	488	160116	1512.23	549	170459	1572.71	529	200431	1874.71	476	151198	1749.76	467	cytosol	copper ion transport,negative regulation of apoptotic process,copper ion export,response to oxidative stress,cellular copper ion homeostasis	copper ion binding,protein binding,metallochaperone activity,copper chaperone activity,copper-dependent protein binding,ATPase binding		0.164938	7401.62	570983	493007	537177	385661	386135	400253	368213	367706
O00255;O00255-2	O00255;O00255-2	MEN1	Menin;Isoform 2 of Menin			5485.67	40.9531	4508	6081.03	36.6998	4815	5763.24	40.741	4662	6962.95	43.289	4602	6915.39	52.1541	4233	5163.96	49.7846	4146	4993.76	47.1639	4048	5167.88	47.6804	4056	4328.49	40.4861	4290	2666.78	30.8615	4519	nuclear chromosome, telomeric region,chromatin,nuclear chromatin,nucleus,nucleoplasm,cytoplasm,endoplasmic reticulum lumen,cytosol,nuclear matrix,cleavage furrow,macromolecular complex,histone methyltransferase complex	negative regulation of transcription from RNA polymerase II promoter,MAPK cascade,mitotic cell cycle,negative regulation of protein phosphorylation,osteoblast development,type B pancreatic cell differentiation,DNA repair,cellular response to DNA damage stimulus,brain development,negative regulation of cell proliferation,response to UV,response to gamma radiation,negative regulation of cell-substr…	four-way junction DNA binding,Y-form DNA binding,transcription regulatory region sequence-specific DNA binding,double-stranded DNA binding,protein binding,protein binding, bridging,protein N-terminus binding,R-SMAD binding,histone-lysine N-methyltransferase activity,chromatin binding		0.133486	68023.4	95523.7	76624.4	85906.6	88612.2	106095	110632	105541	102453
O00257	O00257	CBX4	E3 SUMO-protein ligase CBX4			2886.65	21.5502	5569	3696.84	22.3109	5646	3108.67	21.9756	5645	3995.96	24.8431	5480	3204.18	24.1651	5487	2384.36	22.9871	5447	1939.51	18.3178	5459	2416.48	22.2952	5210	2479.07	23.1877	5159	1918.13	22.1978	5000	nucleus,nucleoplasm,nuclear body,nuclear speck,PcG protein complex,PRC1 complex	negative regulation of transcription from RNA polymerase II promoter,chromatin organization,protein sumoylation,negative regulation of apoptotic process,negative regulation of transcription, DNA-templated	chromatin binding,transcription corepressor activity,single-stranded RNA binding,protein binding,SUMO transferase activity,enzyme binding,SUMO binding,methylated histone binding,phosphoprotein binding		0.073886	61367.5	45347.8	42024.3	41803.7	45877.7	44348	46084.1	36980	43219
O00258	O00258	GET1	Guided entry of tail-anchored proteins factor 1			46967.4	350.634	1500	68455.6	413.139	1426	48594.5	343.52	1608	58346.8	362.745	1572	41166.7	310.468	1711	32104.3	309.51	1606	47053.5	444.401	1311	44322.5	408.934	1401	45400.3	424.647	1371	22886.4	264.855	1666	nucleus,endoplasmic reticulum membrane,integral component of membrane,endoplasmic reticulum	posttranslational protein targeting to membrane,sensory perception of sound,synapse organization,otic vesicle development,tail-anchored membrane protein insertion into ER membrane	protein binding		0.156231	19779.5	237814	250817	210623	215912	183646	199995	289165	255502
O00264	O00264	PGRMC1	Membrane-associated progesterone receptor component 1			911623	6805.68	114	1.13673e+06	6860.35	117	1.33702e+06	9451.54	83	1.6854e+06	10478.2	67	934569	7048.27	118	649987	6266.38	132	693217	6547.15	138	679271	6267.16	145	978870	9155.77	91	722238	8358.17	93	mitochondrial outer membrane,endoplasmic reticulum,plasma membrane,integral component of plasma membrane,membrane,smooth endoplasmic reticulum membrane,specific granule membrane,neuron projection,neuronal cell body,cell body,synapse,endomembrane system	heme biosynthetic process,neutrophil degranulation	beta-amyloid binding,steroid binding,protein binding,heme binding,protein homodimerization activity,metal ion binding		0.189652	21671.2	5.05732e+06	4.56323e+06	6349230	6833243	4.56785e+06	4436364	4.66754e+06	4.29021e+06
O00267;O00267-2	O00267;O00267-2	SUPT5H	Transcription elongation factor SPT5;Isoform 2 of Transcription elongation factor SPT5			6176.53	46.1106	4305	7983.64	48.1823	4364	7059.25	49.9027	4299	8286.61	51.5183	4304	7705.03	58.1093	4045	5653.84	54.5073	4005	5340.93	50.4429	3936	5595.86	51.6292	3949	5290.11	49.4806	3975	4019.71	46.5185	3891	nucleus,nucleoplasm,DSIF complex	negative regulation of transcription from RNA polymerase II promoter,transcription from RNA polymerase II promoter,transcription elongation from RNA polymerase II promoter,7-methylguanosine mRNA capping,positive regulation of macroautophagy,negative regulation of DNA-templated transcription, elongation,positive regulation of DNA-templated transcription, elongation,positive regulation of transcrip…	chromatin binding,RNA binding,protein binding,enzyme binding,protein heterodimerization activity,mRNA binding		0.0567068	121000	191316	178944	187174	187587	210270	215460	200788	197335
O00268	O00268	TAF4	Transcription initiation factor TFIID subunit 4			862.044	6.43556	6898	1250.24	7.54534	6855	866.847	6.12785	6982	1293.04	8.03889	6828	1028.68	7.75803	6822	798.323	7.69645	6759	569.562	5.37928	6756	631.559	5.82696	6709	445.888	4.17057	6925	490.281	5.67382	6620	nuclear chromatin,nucleoplasm,transcription factor TFIID complex,cytosol,macromolecular complex,transcription factor TFTC complex,MLL1 complex	ovarian follicle development,DNA-templated transcription, initiation,transcription from RNA polymerase II promoter,transcription initiation from RNA polymerase II promoter,viral process,regulation of signal transduction by p53 class mediator	protein binding,aryl hydrocarbon receptor binding,protein heterodimerization activity,core promoter sequence-specific DNA binding,obsolete general RNA polymerase II transcription factor activity,DNA binding		0.174183	110114	24299.5	25501.6	20916.5	26637.8	25547.2	27686.2	19486	20268
O00273	O00273	DFFA	DNA fragmentation factor subunit alpha			42601.4	318.039	1596	55831.8	336.952	1617	47286.7	334.275	1630	53358.9	331.734	1662	45242.7	341.208	1597	35709.9	344.271	1523	36442.7	344.186	1529	39871.9	367.87	1497	37667	352.314	1539	29106.3	336.836	1472	nuclear chromatin,nucleus,nucleoplasm,cytosol,plasma membrane,macromolecular complex	apoptotic DNA fragmentation,negative regulation of deoxyribonuclease activity,positive regulation of apoptotic process,chaperone-mediated protein folding,thymocyte apoptotic process,negative regulation of execution phase of apoptosis,negative regulation of apoptotic DNA fragmentation,regulation of apoptotic process	protein binding,protein domain specific binding,protein binding involved in protein folding,deoxyribonuclease inhibitor activity		0.0633057	36521.9	398291	377717	378438	364588	372667	410754	413524	424399
O00287	O00287	RFXAP	Regulatory factor X-associated protein			1435.29	10.7151	6491	1931.76	11.6584	6487	1990.6	14.0718	6263	2087.78	12.9798	6396	1722.17	12.9882	6350	1317.56	12.7023	6266	841.752	7.95	6429	1019.48	9.40601	6286	723.864	6.77059	6598	577.503	6.68321	6489	transcription factor complex,nuclear speck,nucleus	positive regulation of transcription from RNA polymerase II promoter,positive regulation of transcription, DNA-templated	transcriptional activator activity, RNA polymerase II transcription regulatory region sequence-specific binding,transcription coactivator activity,DNA binding		0.22926	28232.3	10373.1	10102.6	12314.9	11027.4	10965.9	11715.4	7383.59	8388.38
O00291	O00291	HIP1	Huntingtin-interacting protein 1			12017.4	89.7156	3195	17235.3	104.017	3087	10839.3	76.6244	3603	12900.1	80.2003	3558	11558.6	87.1715	3376	7779.31	74.9985	3462	7912.04	74.7259	3330	8221.7	75.8559	3328	7658.82	71.636	3422	5557.6	64.3158	3399	nucleus,cytoplasm,Golgi apparatus,cytosol,cytoskeleton,membrane,clathrin-coated vesicle,clathrin-coated vesicle membrane,extrinsic component of cytoplasmic side of plasma membrane,intracellular membrane-bounded organelle,presynapse,postsynapse,extrinsic component of presynaptic membrane,glutamatergic synapse,extrinsic component of postsynaptic membrane	apoptotic process,activation of cysteine-type endopeptidase activity involved in apoptotic process,regulation of endocytosis,cell differentiation,regulation of apoptotic process,positive regulation of epidermal growth factor receptor signaling pathway,positive regulation of receptor-mediated endocytosis,clathrin coat assembly,protein stabilization,positive regulation of protein kinase B signaling…	epidermal growth factor receptor binding,structural constituent of cytoskeleton,protein binding,clathrin binding,clathrin light chain binding,phosphatidylinositol-3-phosphate binding,phosphatidylinositol binding,glutamate receptor binding,AP-2 adaptor complex binding,clathrin adaptor activity,protein homodimerization activity,phosphatidylinositol-3,4-bisphosphate binding,protein heterodimerizatio…		0.123876	116221	357536	371052	276050	280491	302975	284752	285700	278484
O00299	O00299	CLIC1	Chloride intracellular channel protein 1			681841	5090.25	163	784301	4733.36	189	885014	6256.27	143	901137	5602.41	153	940645	7094.1	116	685568	6609.41	121	884892	8357.44	96	953133	8793.9	92	828674	7750.92	112	672489	7782.44	99	extracellular space,nucleus,nuclear envelope,cytoplasm,mitochondrion,plasma membrane,brush border,membrane,nuclear membrane,vesicle,chloride channel complex,perinuclear region of cytoplasm,extracellular exosome,blood microparticle	chloride transport,signal transduction,regulation of ion transmembrane transport,positive regulation of osteoblast differentiation,regulation of cell cycle,regulation of mitochondrial membrane potential,platelet aggregation,chloride transmembrane transport	voltage-gated ion channel activity,chloride channel activity,protein binding,cadherin binding		0.224363	26922.7	4699212	3.91141e+06	5.22121e+06	4.53891e+06	5.71168e+06	5813130	7.40195e+06	7478702
O00303	O00303	EIF3F	Eukaryotic translation initiation factor 3 subunit F			80939.7	604.252	1059	98055.1	591.776	1128	94991.1	671.504	1040	112986	702.438	1027	96578.9	728.373	981	71039.7	684.877	964	64787.2	611.888	1073	69941.4	645.301	1046	68521.6	640.91	1041	47047.1	544.457	1075	cytosol,eukaryotic translation initiation factor 3 complex,membrane,eukaryotic 43S preinitiation complex,eukaryotic 48S preinitiation complex,eukaryotic translation initiation factor 3 complex, eIF3m	formation of cytoplasmic translation initiation complex,translational initiation,protein deubiquitination,IRES-dependent viral translational initiation	translation initiation factor activity,thiol-dependent ubiquitin-specific protease activity,protein binding,metallopeptidase activity,identical protein binding,isopeptidase activity,ubiquitinyl hydrolase activity,translation initiation factor binding		0.0566603	37563.8	778314	682294	781907	794029	818222	840449	756129	765699
O00308	O00308	WWP2	NEDD4-like E3 ubiquitin-protein ligase WWP2			7777.66	58.0638	3904	10072.6	60.7897	3958	6638.04	46.9251	4413	7070.95	43.9604	4581	6762.86	51.0037	4279	4901.13	47.2506	4240	3740.66	35.329	4465	4239.71	39.1169	4381	4324.95	40.453	4294	2404.39	27.825	4691	ubiquitin ligase complex,nucleus,cytoplasm,cytosol,membrane,extracellular exosome	negative regulation of transcription from RNA polymerase II promoter,cellular protein modification process,extracellular transport,negative regulation of gene expression,protein ubiquitination,negative regulation of transporter activity,regulation of ion transmembrane transport,regulation of membrane potential,proteasome-mediated ubiquitin-dependent protein catabolic process,negative regulation o…	RNA polymerase II transcription factor binding,ubiquitin-protein transferase activity,protein binding,transcription factor binding,ubiquitin protein ligase activity		0.213456	98912.1	196934	184554	143877	130849	150869	152681	114957	122219
O00329	O00329	PIK3CD	Phosphatidylinositol 4,5-bisphosphate 3-kinase catalytic subunit delta isoform			425.559	3.17699	7200	713.347	4.30515	7138	532.846	3.76675	7187	623.167	3.87426	7189	900.401	6.79059	6917	460.522	4.43979	7089	180.978	1.70926	7222	190.352	1.75625	7228	260.516	2.43671	7156	233.629	2.70369	7066	cytosol,plasma membrane,phosphatidylinositol 3-kinase complex,mast cell granule,cytoplasm,membrane	natural killer cell differentiation,cytokine production,adaptive immune response,mast cell chemotaxis,respiratory burst involved in defense response,protein phosphorylation,phosphatidylinositol biosynthetic process,inflammatory response,signal transduction,axon guidance,positive regulation of gene expression,negative regulation of gene expression,T cell chemotaxis,phosphatidylinositol 3-kinase si…	protein binding,ATP binding,kinase activity,1-phosphatidylinositol-3-kinase activity,phosphatidylinositol 3-kinase activity,phosphatidylinositol-4,5-bisphosphate 3-kinase activity,phosphatidylinositol-3,4-bisphosphate 5-kinase activity,phosphatidylinositol kinase activity,1-phosphatidylinositol-4-phosphate 3-kinase activity		0.397377	119479	13015.9	15787.9	13950.7	13929.6	24263.1	17329.4	6718.21	6628.33
O00330;O00330-3	O00330;O00330-3	PDHX	Pyruvate dehydrogenase protein X component, mitochondrial;Isoform 3 of Pyruvate dehydrogenase protein X component, mitochondrial			20668.9	154.303	2428	29211.4	176.295	2354	20946.1	148.071	2612	27447.9	170.645	2451	24260.7	182.968	2341	16424	158.34	2418	20977.7	198.126	2093	22376.6	206.453	2067	20588.7	192.574	2152	14943.1	172.93	2129	mitochondrial matrix,pyruvate dehydrogenase complex,mitochondrion	pyruvate metabolic process,mitochondrial acetyl-CoA biosynthetic process from pyruvate	protein binding,transferase activity, transferring acyl groups,pyruvate dehydrogenase (NAD+) activity		0.117197	54122.3	286363	292860	248418	277926	296141	279961	352754	352959
O00339;O00339-2;O00339-3	O00339;O00339-2;O00339-3	MATN2	Matrilin-2;Isoform 2 of Matrilin-2;Isoform 3 of Matrilin-2			10560.3	78.8377	3409	15090.8	91.075	3308	6325.77	44.7176	4504	7112.63	44.2196	4566	14599.3	110.104	2996	11465.8	110.539	2839	15862.2	149.811	2421	17763.5	163.891	2345	8126.77	76.013	3338	6584.56	76.2004	3155	basement membrane,extracellular matrix,Requires Ontology	neuron migration,axon guidance,biological_process,glial cell migration,dendrite regeneration,response to axon injury	extracellular matrix structural constituent,calcium ion binding,protein binding		0.421824	106837	288817	298652	148094	142165	351782	385804	526526	553100
O00399	O00399	DCTN6	Dynactin subunit 6			67478	503.754	1207	86120	519.746	1241	61169.8	432.417	1401	88478.8	550.076	1227	72196.4	544.486	1200	35414.7	341.425	1533	68421.1	646.208	1023	75578.5	697.311	984	74588.4	697.655	989	58707.9	679.403	924	condensed chromosome kinetochore,centrosome,cytosol,dynactin complex	ER to Golgi vesicle-mediated transport,antigen processing and presentation of exogenous peptide antigen via MHC class II,mitotic spindle organization	dynein complex binding		0.236803	20747	358378	330972	278096	343429	337823	231409	441044	456992
O00400	O00400	SLC33A1	Acetyl-coenzyme A transporter 1			2533.01	18.9101	5781	4825.09	29.12	5197	6556.09	46.3458	4435	7178.27	44.6276	4555	4183.27	31.5491	5081	2508.4	24.1829	5354	2672.31	25.2388	4969	2388.09	22.0332	5229	2748.53	25.7081	4994	1783.15	20.6356	5115	Golgi membrane,endoplasmic reticulum membrane,integral component of plasma membrane,membrane	acetyl-CoA transport,BMP signaling pathway,transmembrane transport,SMAD protein signal transduction,hydrogen ion transmembrane transport	acetyl-CoA transporter activity,solute:proton symporter activity		0.290726	60909	39494.9	54440	87504.1	81798.1	57466.7	48119.1	50571.4	42392.2
O00401	O00401	WASL	Neural Wiskott-Aldrich syndrome protein			20010.7	149.389	2471	28071.3	169.414	2407	26583.6	187.923	2304	31026.3	192.892	2302	23111.2	174.298	2406	16101.9	155.235	2434	15997.1	151.086	2413	17512.2	161.573	2368	16702.1	156.221	2403	12660.5	146.515	2321	nucleus,cytosol,plasma membrane,actin cytoskeleton,lamellipodium,actin cap,endocytic vesicle membrane,cytoplasmic vesicle,extracellular exosome,actin filament	membrane budding,actin polymerization or depolymerization,response to bacterium,vesicle organization,actin filament polymerization,vesicle transport along actin filament,regulation of protein localization,cellular protein complex localization,Fc-gamma receptor signaling pathway involved in phagocytosis,positive regulation of transcription from RNA polymerase II promoter,ephrin receptor signaling …	actin binding,protein binding,GTPase regulator activity		0.0581439	54827	280853	285094	319381	318249	285782	278043	272504	279826
O00408;O00408-3;O00408-4	O00408;O00408-3;O00408-4	PDE2A	cGMP-dependent 3',5'-cyclic phosphodiesterase;Isoform PDE2A2 of cGMP-dependent 3',5'-cyclic phosphodiesterase;Isoform PDE2A4 of cGMP-dependent 3',5'-cyclic phosphodiesterase			2001.55	14.9425	6092	2364.91	14.2725	6259	1695.61	11.9865	6454	1124	6.98793	6914	1260.8	9.50866	6667	1050.01	10.1229	6504	727.551	6.87141	6565	637.032	5.87745	6703	935.99	8.7547	6360	461.494	5.34068	6673	nucleus,cytoplasm,mitochondrial outer membrane,mitochondrial inner membrane,endoplasmic reticulum,Golgi apparatus,cytosol,plasma membrane,presynaptic membrane,perinuclear region of cytoplasm,mitochondrial matrix,synaptic membrane	negative regulation of transcription from RNA polymerase II promoter,heart valve development,ventricular septum development,G-protein coupled receptor signaling pathway,adenylate cyclase-inhibiting G-protein coupled receptor signaling pathway,cAMP-mediated signaling,cGMP-mediated signaling,cellular response to drug,aorta development,cellular response to macrophage colony-stimulating factor stimul…	magnesium ion binding,3',5'-cyclic-AMP phosphodiesterase activity,cGMP-stimulated cyclic-nucleotide phosphodiesterase activity,protein binding,drug binding,zinc ion binding,cAMP binding,cGMP binding,TPR domain binding,phosphate ion binding,protein homodimerization activity,3',5'-cyclic-GMP phosphodiesterase activity,3',5'-cyclic-nucleotide phosphodiesterase activity		0.363037	105717	54166.8	46311.6	39280.1	22230.6	30061.5	34960.5	23897.1	19627.2
O00410	O00410	IPO5	Importin-5			45413.9	339.036	1533	62309.7	376.047	1511	49005.8	346.428	1602	56606.8	351.927	1609	48910.5	368.87	1529	37424	360.796	1483	38333.7	362.046	1494	38501	355.222	1528	38895.9	363.809	1514	24796.2	286.957	1602	nucleus,nuclear pore,nucleolus,cytoplasm,membrane	NLS-bearing protein import into nucleus,ribosomal protein import into nucleus,viral process,negative regulation of GTPase activity,positive regulation of protein import into nucleus,negative regulation of cyclin-dependent protein serine/threonine kinase activity,cellular response to amino acid stimulus,protein import into nucleus	RNA binding,GTPase inhibitor activity,protein binding,Ran GTPase binding,nuclear import signal receptor activity,nuclear localization sequence binding		0.0496336	123630	1.43726e+06	1426957	1.32762e+06	1.30928e+06	1.36378e+06	1457184	1472451	1.38723e+06
O00411	O00411	POLRMT	DNA-directed RNA polymerase, mitochondrial			1159.53	8.65641	6681	1049.9	6.33626	6974	675.672	4.77641	7114	755.132	4.69469	7126	1512.88	11.4097	6494	872.594	8.41248	6678	204.073	1.92738	7201	290.568	2.68087	7115	99.7756	0.933242	7301	138.861	1.60698	7228	mitochondrion,mitochondrial matrix,macromolecular complex,mitochondrial nucleoid,mitochondrial DNA-directed RNA polymerase complex	transcription from mitochondrial promoter,transcription initiation from mitochondrial promoter,mitochondrion organization	RNA binding,DNA-directed RNA polymerase activity,protein binding,sequence-specific DNA binding,mitochondrial RNA polymerase regulatory region DNA binding		0.673214	138620	41146.4	26959.1	20524.1	19583.6	47298.8	38096	8789.18	11738.9
O00422-2	O00422-2	SAP18	Isoform 2 of Histone deacetylase complex subunit SAP18			233667	1744.43	472	273717	1651.92	520	275248	1945.76	451	311232	1934.95	453	333303	2513.68	351	237355	2288.29	362	214170	2022.75	435	262116	2418.37	375	231972	2169.73	414	202841	2347.4	355					0.152408	19526.4	1.168e+06	990047	1.17774e+06	1.13697e+06	1467844	1.45969e+06	1.29932e+06	1.49166e+06
O00423-3	O00423-3	EML1	Isoform 3 of Echinoderm microtubule-associated protein-like 1			10635.2	79.3968	3398	13724.1	82.8266	3445	12252.8	86.6163	3385	14671.9	91.2159	3350	11549.1	87.1003	3378	8375.43	80.7456	3342	7038.2	66.4728	3508	7484.1	69.0506	3480	7488.25	70.0406	3456	5219.15	60.3991	3487					0.0990804	91985.4	250431	233848	246976	252492	239600	242642	201149	200638
O00425	O00425	IGF2BP3	Insulin-like growth factor 2 mRNA-binding protein 3			121909	910.103	784	160867	970.855	800	128853	910.876	833	151235	940.233	828	142815	1077.07	746	105861	1020.58	730	118798	1121.99	702	134852	1244.18	646	133958	1252.97	649	106667	1234.42	603	cytoplasm,cytosol,nucleus	translation,anatomical structure morphogenesis,negative regulation of translation,regulation of cytokine biosynthetic process,regulation of mRNA stability,mRNA transport,nervous system development,regulation of gene expression,regulation of RNA metabolic process	RNA binding,mRNA 3'-UTR binding,protein binding,translation regulator activity,mRNA 5'-UTR binding,mRNA binding		0.16084	63705	1988067	1.89833e+06	1.79874e+06	1.80247e+06	2.05195e+06	2.12398e+06	2.35136e+06	2.50371e+06
O00429	O00429	DNM1L	Dynamin-1-like protein			48746.5	363.915	1461	67508.2	407.421	1438	53053.1	375.039	1536	60393	375.466	1537	45662.6	344.375	1588	33531.2	323.266	1573	32066.8	302.857	1628	34934.4	322.315	1596	37342.5	349.28	1545	25053.2	289.93	1594	Golgi membrane,cytoplasm,mitochondrion,mitochondrial outer membrane,peroxisome,endoplasmic reticulum,endoplasmic reticulum membrane,Golgi apparatus,cytosol,brush border,clathrin-coated pit,membrane,synaptic vesicle membrane,macromolecular complex,intracellular membrane-bounded organelle,perinuclear region of cytoplasm,presynaptic endocytic zone membrane,microtubule,mitochondrion-derived vesicle,m…	mitochondrial fission,release of cytochrome c from mitochondria,dynamin family protein polymerization involved in mitochondrial fission,calcium ion transport,mitochondrion organization,regulation of gene expression,negative regulation of mitochondrial fusion,regulation of mitochondrion organization,peroxisome fission,synaptic vesicle recycling via endosome,positive regulation of apoptotic process…	GTPase activity,GTPase activator activity,protein binding,GTP binding,lipid binding,Rab GTPase binding,clathrin binding,GTP-dependent protein binding,ubiquitin protein ligase binding,identical protein binding,protein homodimerization activity,macromolecular complex binding,BH2 domain binding,microtubule binding		0.0839003	81877.1	1.02171e+06	1.02388e+06	951864	925106	843222	864673	815745	833623
O00429-8	O00429-8	DNM1L	Isoform 8 of Dynamin-1-like protein			3569.49	26.6479	5204	4747.69	28.653	5228	3838.38	27.134	5317	3996.98	24.8494	5478	2586.99	19.5104	5832	1787.21	17.2301	5863	1294.15	12.2227	5989	1361.52	12.5618	5966	1062.04	9.93366	6247	1219.75	14.1156	5649					0.352659	82057.4	74980.3	72165.8	69018.8	61360.9	47877.5	46188.4	32994.4	32560.8
O00442	O00442	RTCA	RNA 3'-terminal phosphate cyclase			39557.8	295.317	1662	54349.4	328.006	1644	49412.2	349.301	1594	47908	297.846	1776	42205.2	318.301	1680	30686	295.836	1658	39616.8	374.164	1463	41802.5	385.683	1451	41955.2	392.424	1442	29877.7	345.762	1446	nucleoplasm,nucleus	RNA processing	RNA binding,ATP binding,RNA-3'-phosphate cyclase activity		0.127623	39336.7	398340	396027	425926	352573	374441	380171	484189	479242
O00443	O00443	PIK3C2A	Phosphatidylinositol 4-phosphate 3-kinase C2 domain-containing subunit alpha			525.244	3.92118	7146	876.421	5.28932	7061	755.854	5.34322	7061	1042.96	6.48412	6968	703.493	5.30556	7053	485.129	4.67702	7061	424.273	4.00708	6948	464.388	4.28459	6921	443.491	4.14815	6930	293.219	3.3933	6965	nucleoplasm,cytoplasm,Golgi apparatus,cytosol,plasma membrane,membrane,clathrin-coated vesicle,vesicle,extracellular exosome,phosphatidylinositol 3-kinase complex	phosphatidylinositol biosynthetic process,exocytosis,endocytosis,epidermal growth factor receptor signaling pathway,insulin receptor signaling pathway,positive regulation of autophagy,vascular smooth muscle contraction,platelet-derived growth factor receptor signaling pathway,clathrin coat assembly,membrane organization,positive regulation of cell migration involved in sprouting angiogenesis,phos…	ATP binding,phosphatidylinositol 3-kinase activity,1-phosphatidylinositol-4-phosphate 3-kinase activity,phosphatidylinositol binding,1-phosphatidylinositol-3-kinase activity,phosphatidylinositol kinase activity		0.147761	190680	25638.2	30956.2	31582.3	37206	30254	29134.1	25135.4	25807.1
O00445	O00445	SYT5	Synaptotagmin-5			6117	45.6662	4318	9278.19	55.9951	4111	5617.69	39.7121	4714	6607.53	41.0793	4696	5229.12	39.4366	4705	3256.09	31.3912	4953	2910.75	27.4909	4841	2814.66	25.9689	4980	3204.91	29.9768	4748	1684.28	19.4915	5181	neuronal cell body,perinuclear region of cytoplasm,recycling endosome membrane,integral component of neuronal dense core vesicle membrane,proximal neuron projection,dense core granule,plasma membrane,exocytic vesicle,synaptic vesicle membrane,axon	chemical synaptic transmission,regulation of calcium ion-dependent exocytosis,synaptic vesicle exocytosis,calcium ion regulated exocytosis,calcium ion-regulated exocytosis of neurotransmitter,regulation of dopamine secretion,vesicle-mediated transport,synaptic vesicle endocytosis,cellular response to calcium ion	calcium ion binding,phosphatidylinositol-4,5-bisphosphate binding,protein heterodimerization activity,phosphatidylserine binding,clathrin binding,syntaxin binding,calcium-dependent phospholipid binding,SNARE binding		0.28353	42900.5	67177.5	73732.1	52810.6	53032.6	50595.2	43994.5	38797.5	35191.8
O00451;O00451-3	O00451;O00451-3	GFRA2	GDNF family receptor alpha-2;Isoform 3 of GDNF family receptor alpha-2			11900	88.8388	3206	19786.6	119.415	2881	12079.2	85.3895	3405	14713.1	91.4721	3345	10469.2	78.9556	3549	7642.52	73.6797	3504	4548.62	42.9598	4188	4472.75	41.267	4290	4645.28	43.4492	4181	3429.64	39.6898	4141	plasma membrane,extrinsic component of membrane,anchored component of membrane,receptor complex,external side of plasma membrane	MAPK cascade,transmembrane receptor protein tyrosine kinase signaling pathway,axon guidance,negative regulation of protein autophosphorylation,glial cell-derived neurotrophic factor receptor signaling pathway,nervous system development	glial cell-derived neurotrophic factor receptor activity,signaling receptor activity		0.366939	51543.6	157016	188920	136432	141880	121704	124066	72843.5	67189.9
O00458	O00458	IFRD1	Interferon-related developmental regulator 1			621.805	4.64206	7086	1418.57	8.56124	6761	705.971	4.9906	7093	1369.25	8.51269	6786	1042.83	7.86474	6813	825.578	7.95921	6729	529.195	4.99802	6812	315.252	2.90861	7100	223.704	2.09239	7189	188.702	2.18377	7143	cytoplasm,nucleus	myoblast fate determination,striated muscle tissue development,negative regulation of axon extension,muscle cell differentiation,skeletal muscle tissue regeneration,negative regulation of collateral sprouting,regulation of transcription from RNA polymerase II promoter			0.446655	50268.6	8001.55	13209.3	7776.53	12877.2	11823	13070.6	8265.11	4618.58
O00459	O00459	PIK3R2	Phosphatidylinositol 3-kinase regulatory subunit beta			1202.97	8.98075	6649	1179.13	7.11618	6895	1273.29	9.00103	6722	1450.96	9.02066	6743	1174.08	8.85458	6723	1111.71	10.7177	6437	1253.63	11.8401	6034	1451.33	13.3904	5883	1486.18	13.9009	5846	1373.6	15.8961	5481	nucleus,cytosol,phosphatidylinositol 3-kinase complex	cellular glucose homeostasis,phosphatidylinositol biosynthetic process,regulation of autophagy,phosphatidylinositol 3-kinase signaling,protein transport,cellular response to insulin stimulus,response to endoplasmic reticulum stress,Fc-epsilon receptor signaling pathway,Fc-gamma receptor signaling pathway involved in phagocytosis,positive regulation of protein import into nucleus,negative regulati…	phosphotyrosine binding,protein binding,protein phosphatase binding,receptor tyrosine kinase binding,protein heterodimerization activity,1-phosphatidylinositol-3-kinase regulator activity		0.302807	81545.3	25111.8	17811.1	22752.4	22135.8	21593.1	28551.5	31761.9	34492.1
O00461	O00461	GOLIM4	Golgi integral membrane protein 4			2286.51	17.0699	5908	3100.54	18.7122	5897	3883.97	27.4562	5298	5084.8	31.6124	5117	3840.12	28.9611	5212	2780.11	26.8024	5203	1799.31	16.9937	5563	2178.81	20.1024	5354	1952.1	18.2588	5485	1448.35	16.7612	5415	Golgi membrane,Golgi apparatus,Golgi lumen,cis-Golgi network,endosome membrane,membrane,integral component of membrane,transport vesicle,endocytic vesicle,Golgi cisterna membrane				0.22023	81880.3	47926.6	47027.2	69687.9	77892.4	70915.8	71693.7	45774.2	51994.1
O00462	O00462	MANBA	Beta-mannosidase			2786.79	20.8047	5636	3774.21	22.7779	5611	4020.49	28.4213	5242	3996.86	24.8487	5479	3041.53	22.9384	5580	2173.18	20.9511	5594	2049.58	19.3574	5371	2264.36	20.8917	5305	2268.61	21.2192	5276	1357.88	15.7142	5504	plasma membrane,azurophil granule membrane,lysosomal lumen,intracellular membrane-bounded organelle,lysosome	cellular protein modification process,glycoprotein catabolic process,oligosaccharide catabolic process,neutrophil degranulation	beta-mannosidase activity,mannose binding		0.117323	100895	71977.6	70538.9	88889.6	75445.2	69212.1	69056.8	64249.8	66584.1
O00468;O00468-3;O00468-4;O00468-5	O00468;O00468-3;O00468-4;O00468-5	AGRN	Agrin;Isoform 3 of Agrin;Isoform 4 of Agrin;Isoform 5 of Agrin			4812.49	35.9274	4717	6881.72	41.5321	4604	4942.63	34.94	4934	6611.29	41.1027	4694	5944.21	44.8297	4497	4742.36	45.72	4307	4033.79	38.0974	4369	4921.79	45.41	4133	5042.36	47.1633	4050	4131.95	47.8173	3844	extracellular region,basement membrane,Golgi lumen,cytosol,plasma membrane,integral component of membrane,lysosomal lumen,synapse,Requires Ontology,extracellular exosome	retinoid metabolic process,glycosaminoglycan biosynthetic process,glycosaminoglycan catabolic process,cytoskeleton organization,signal transduction,G-protein coupled acetylcholine receptor signaling pathway,extracellular matrix organization,receptor clustering,positive regulation of GTPase activity,clustering of voltage-gated sodium channels,positive regulation of synaptic growth at neuromuscular…	dystroglycan binding,structural constituent of cytoskeleton,extracellular matrix structural constituent,calcium ion binding,protein binding,sialic acid binding,chondroitin sulfate binding,laminin binding,heparan sulfate proteoglycan binding		0.134786	217320	267727	277030	235374	268798	291348	324588	272363	311728
O00469-2	O00469-2	PLOD2	Isoform 2 of Procollagen-lysine,2-oxoglutarate 5-dioxygenase 2			10445.7	77.982	3425	15811.9	95.427	3215	19778.8	139.819	2675	23960	148.96	2622	11754.3	88.6476	3344	8817.28	85.0054	3265	11629.4	109.835	2799	12672.2	116.917	2751	13397.3	125.311	2650	9699.99	112.254	2632					0.201193	87098.4	232901	255109	377496	390426	230900	241872	314705	321673
O00470;O00470-2;O14770;O14770-2;O14770-3;O14770-4;O14770-6;O14770-7;O14770-8	O00470;O00470-2;O14770;O14770-2;O14770-3;O14770-4;O14770-6;O14770-7;O14770-8	MEIS1	Homeobox protein Meis1;Isoform 2 of Homeobox protein Meis1;Homeobox protein Meis2;Isoform 2 of Homeobox protein Meis2;Isoform 3 of Homeobox protein Meis2;Isoform 4 of Homeobox protein Meis2;Isoform 6 of Homeobox protein Meis2;Isoform 7 of Homeobox protein Meis2;Isoform 8 of Homeobox protein Meis2			2802.25	20.9201	5626	4053.41	24.4628	5503	4130.14	29.1965	5205	4972.65	30.9152	5153	2983.61	22.5016	5618	2122.93	20.4667	5632	1314.56	12.4154	5970	1590.68	14.6761	5783	1341.3	12.5458	5989	1436.37	16.6225	5429	nuclear chromatin,perinuclear region of cytoplasm;nuclear chromatin,transcription factor complex	lens morphogenesis in camera-type eye,locomotory behavior,megakaryocyte development,negative regulation of myeloid cell differentiation,negative regulation of neuron differentiation,negative regulation of cardiac muscle cell proliferation,definitive hemopoiesis,angiogenesis,embryonic pattern specification,animal organ morphogenesis,positive regulation of cell proliferation,regulation of transcrip…	RNA polymerase II core promoter proximal region sequence-specific DNA binding,RNA polymerase II transcription factor activity, sequence-specific DNA binding,DNA binding,chromatin binding,protein binding,transcriptional activator activity, RNA polymerase II transcription regulatory region sequence-specific binding;RNA polymerase II core promoter proximal region sequence-specific DNA binding,RNA po…		0.287532	43016.1	30857.5	32298.5	38931.2	40018.5	28946.2	28761.2	17569	19941.9
O00471	O00471	EXOC5	Exocyst complex component 5			13126.5	97.9955	3045	19256.4	116.215	2920	15604.6	110.311	3001	20577	127.928	2819	14721.8	111.028	2980	9959.11	96.0135	3065	8607.82	81.2973	3211	9105.82	84.0132	3181	9867.83	92.2978	3035	5764.41	66.7092	3343	cytoplasm,cytosol,midbody,exocyst	establishment of planar polarity,post-Golgi vesicle-mediated transport,protein transport,protein localization to plasma membrane,epithelial cell apoptotic process,Requires Ontology,Golgi to plasma membrane transport,exocytosis	protein binding,Ral GTPase binding,protein N-terminus binding		0.146014	81852.9	275047	291972	279891	315106	271778	256741	218909	217224
O00479	O00479	HMGN4	High mobility group nucleosome-binding domain-containing protein 4			29749.3	222.092	1978	44394.7	267.928	1864	36333.7	256.847	1914	16167.5	100.514	3178	24339.9	183.565	2335	33034.4	318.477	1581	54097	510.924	1212	55489.3	511.961	1217	63330	592.351	1099	46664.4	540.028	1082	chromatin,nucleus		protein binding,nucleosomal DNA binding		0.519527	9538.91	72643.8	78444.3	75946.9	28852.5	52364.4	99244.4	160328	154263
O00483	O00483	NDUFA4	Cytochrome c oxidase subunit NDUFA4			422663	3155.38	259	409248	2469.87	356	543766	3843.95	231	554749	3448.9	251	469616	3541.72	255	307570	2965.21	286	207624	1960.92	447	200316	1848.17	470	247900	2318.71	388	151618	1754.61	465	mitochondrion,mitochondrial inner membrane,mitochondrial respiratory chain complex I,mitochondrial respiratory chain complex IV,integral component of membrane	mitochondrial electron transport, NADH to ubiquinone,mitochondrial electron transport, cytochrome c to oxygen,hydrogen ion transmembrane transport	protein binding,NADH dehydrogenase (ubiquinone) activity,macromolecular complex binding,cytochrome-c oxidase activity		0.254223	9369.86	1.0138e+06	710315	1.11647e+06	972460	992418	907648	604432	547018
O00487	O00487	PSMD14	26S proteasome non-ATPase regulatory subunit 14			140137	1046.19	707	191668	1156.74	688	185142	1308.79	639	205703	1278.86	663	164800	1242.88	661	120654	1163.2	654	162512	1534.86	541	167114	1541.84	546	169431	1584.76	540	109746	1270.05	584	proteasome complex,extracellular region,nucleus,nucleoplasm,cytosol,proteasome regulatory particle, lid subcomplex,proteasome accessory complex,cytosolic proteasome complex,secretory granule lumen,ficolin-1-rich granule lumen	MAPK cascade,protein polyubiquitination,double-strand break repair via homologous recombination,stimulatory C-type lectin receptor signaling pathway,antigen processing and presentation of exogenous peptide antigen via MHC class I, TAP-dependent,double-strand break repair via nonhomologous end joining,ubiquitin-dependent protein catabolic process,regulation of cellular amino acid metabolic process…	protein binding,metallopeptidase activity,thiol-dependent ubiquitin-specific protease activity,metal ion binding,endopeptidase activator activity,Lys63-specific deubiquitinase activity,isopeptidase activity,proteasome binding		0.146555	34577	1.24041e+06	1.22763e+06	1402794	1.33067e+06	1.28518e+06	1.31392e+06	1.74586e+06	1.68405e+06
O00488	O00488	ZNF593	Zinc finger protein 593			11605	86.637	3242	12455.8	75.1726	3595	13310.4	94.0931	3261	16682.8	103.718	3127	11455.4	86.3935	3398	8350.76	80.5077	3348	1411.73	13.3332	5881	1349.69	12.4527	5978	3212.63	30.0491	4746	2824.96	32.6921	4439	nucleoplasm,nucleolus	positive regulation of transcription from RNA polymerase II promoter,negative regulation of RNA polymerase II regulatory region sequence-specific DNA binding	DNA binding,protein binding,zinc ion binding		0.557024	15199.1	45153.2	35069	44331.6	47438.4	39268.8	39974.7	6666.65	5978.72
O00499	O00499	BIN1	Myc box-dependent-interacting protein 1			44314	330.824	1554	60832	367.129	1533	38907.7	275.043	1839	45787.3	284.662	1828	34354	259.089	1900	25548.5	246.307	1868	25305.1	238.996	1887	27966.4	258.027	1817	26127.3	244.379	1882	20738.8	240.002	1765	nucleus,nuclear envelope,cytoplasm,endosome,cytosol,actin cytoskeleton,membrane,Z disc,T-tubule,axon,I band,node of Ranvier,axon initial segment,lipid tube,cytoskeleton,plasma membrane,synaptic vesicle	endocytosis,nucleus organization,cytoskeleton organization,endosome to lysosome transport,viral process,regulation of endocytosis,positive regulation of actin filament polymerization,T-tubule organization,positive regulation of apoptotic process,regulation of neuron differentiation,positive regulation of astrocyte differentiation,nucleus localization,lipid tube assembly,membrane organization,regu…	protease binding,protein binding,aspartic-type endopeptidase inhibitor activity,clathrin binding,identical protein binding,tau protein binding,actin filament binding,chaperone binding,RNA polymerase binding,phospholipid binding		0.15435	64699.4	733946	729061	551617	554226	501298	520603	508680	527340
O00505	O00505	KPNA3	Importin subunit alpha-4			28305.4	211.313	2041	38853.4	234.485	2025	29183.9	206.305	2182	36993.4	229.99	2077	29450	222.104	2085	19073.9	183.887	2199	16180.5	152.818	2399	16458.5	151.851	2423	17011.3	159.113	2386	11190.2	129.5	2472	nuclear pore,nucleoplasm,cytosol,nucleus	modulation by virus of host process,viral entry into host cell,macromolecular complex assembly,viral penetration into host nucleus,NLS-bearing protein import into nucleus	protein binding,protein C-terminus binding,nuclear localization sequence binding,nuclear import signal receptor activity		0.170447	57810.9	418892	416073	369705	400107	383984	347288	290629	277303
O00506	O00506	STK25	Serine/threonine-protein kinase 25			7065.59	52.7479	4069	8890.97	53.6582	4178	7453.61	52.6905	4212	6857.05	42.6306	4637	6692.8	50.4754	4299	4925.52	47.4858	4223	4686.83	44.2651	4146	3422.17	31.574	4688	4110.97	38.4516	4371	2936.32	33.9809	4384	Golgi membrane,cytoplasm,extracellular exosome,Golgi apparatus	protein phosphorylation,response to oxidative stress,establishment or maintenance of cell polarity,signal transduction,positive regulation of stress-activated MAPK cascade,intrinsic apoptotic signaling pathway in response to hydrogen peroxide,response to hydrogen peroxide,protein autophosphorylation,positive regulation of axonogenesis,Golgi localization,establishment of Golgi localization,Golgi r…	protein kinase activity,protein serine/threonine kinase activity,protein binding,ATP binding,protein homodimerization activity,metal ion binding		0.171459	48111.7	87020.6	79237.6	78581.2	61720.6	72623.5	74635.1	70059.4	47985.1
O00507	O00507	USP9Y	Probable ubiquitin carboxyl-terminal hydrolase FAF-Y			853.818	6.37415	6908	1100.57	6.64206	6947	757.14	5.35232	7060	1634.99	10.1648	6638	886.965	6.68926	6926	568.472	5.4805	6992	133.092	1.257	7274	372.503	3.43683	7028	255.846	2.39303	7160	225.84	2.61355	7077	cytoplasm,nucleus,cytosol	ubiquitin-dependent protein catabolic process,transforming growth factor beta receptor signaling pathway,spermatogenesis,protein deubiquitination,BMP signaling pathway,cell migration	cysteine-type peptidase activity,co-SMAD binding,cysteine-type endopeptidase activity,thiol-dependent ubiquitin-specific protease activity		0.497718	291077	63620.4	59341.1	48293.2	89035.9	58228.2	52114.3	12036.4	31600.3
O00512	O00512	BCL9	B-cell CLL/lymphoma 9 protein			787.972	5.88257	6960	1194.93	7.21158	6885	849.233	6.00333	6999	1135.22	7.0577	6910	970.013	7.31558	6869	707.43	6.82017	6853	563.925	5.32603	6765	644.201	5.9436	6692	759.173	7.10085	6551	641.845	7.42781	6384	nucleoplasm,cis-Golgi network,beta-catenin-TCF complex	myotube differentiation involved in skeletal muscle regeneration,somatic stem cell population maintenance,skeletal muscle cell differentiation,beta-catenin-TCF complex assembly,regulation of transforming growth factor beta receptor signaling pathway,canonical Wnt signaling pathway,positive regulation of transcription from RNA polymerase II promoter	transcription coactivator activity,protein binding,beta-catenin binding		0.123812	149290	30113.7	33045	27781.7	31706.8	32660.8	33262.5	26157	28028.9
O00519	O00519	FAAH	Fatty-acid amide hydrolase 1			2628.15	19.6204	5721	4022.01	24.2734	5513	2926.29	20.6863	5745	3247.28	20.1885	5815	2042.06	15.4007	6158	1237.09	11.9265	6323	668.366	6.31244	6638	585.398	5.40106	6762	905.26	8.46726	6388	645.858	7.47425	6373	endoplasmic reticulum membrane,cytoskeleton,integral component of membrane,organelle membrane	fatty acid catabolic process,arachidonic acid metabolic process,monoacylglycerol catabolic process	protein binding,fatty acid amide hydrolase activity,acylglycerol lipase activity,Requires Ontology,anandamide amidohydrolase activity,amidase activity		0.477004	63065.8	42429.5	46986.1	40440.2	38313.8	29045.7	24571.8	13096.2	10759.7
O00522	O00522	KRIT1	Krev interaction trapped protein 1			1373.4	10.2531	6533	1364.53	8.2351	6786	1168.86	8.26281	6786	1317.23	8.18926	6815	1048.7	7.909	6805	888.761	8.56834	6652	461.453	4.35823	6901	450.789	4.15912	6935	446.623	4.17745	6924	179.476	2.07701	7160	extracellular space,cytoplasm,cytoskeleton,plasma membrane,cell-cell junction	angiogenesis,negative regulation of endothelial cell proliferation,small GTPase mediated signal transduction,negative regulation of endothelial cell migration,negative regulation of angiogenesis,cell redox homeostasis,regulation of catalytic activity,regulation of establishment of cell polarity,negative regulation of endothelial cell apoptotic process	protein binding,phosphatidylinositol-4,5-bisphosphate binding,microtubule binding,GTPase regulator activity		0.405277	84348.1	29654.8	21320.1	21604.2	20786.3	19950.1	23610.2	12093.1	11081.6
O00533	O00533	CHL1	Neural cell adhesion molecule L1-like protein			3351.34	25.0193	5321	5158.26	31.1308	5090	5316.57	37.5835	4819	5766.96	35.8535	4918	2396.47	18.0735	5934	1502.4	14.4843	6104	487.313	4.60246	6869	558.65	5.15427	6793	498.533	4.66298	6861	572.021	6.61976	6498	plasma membrane,integral component of membrane,dendrite,apical part of cell,extracellular exosome	neuron migration,cell adhesion,signal transduction,axon guidance,adult locomotory behavior,exploration behavior,negative regulation of neuron apoptotic process,cognition	protease binding		0.703028	135071	115879	129062	157361	145731	73005.2	63912.9	20450.7	21991.6
O00534	O00534	VWA5A	von Willebrand factor A domain-containing protein 5A			14432.4	107.744	2894	21252.1	128.26	2766	15518.3	109.701	3015	19186.4	119.283	2923	15057.8	113.562	2937	10717	103.32	2949	8680.08	81.9797	3201	9506.42	87.7092	3118	7664.72	71.6912	3420	4871.12	56.3715	3588	nucleoplasm		protein binding		0.203009	86489.3	319538	340484	294110	310454	293726	291929	233250	239626
O00541	O00541	PES1	Pescadillo homolog			9661.54	72.1278	3550	12713.8	76.7295	3557	12352.2	87.3192	3371	13566.6	84.3442	3488	13256.4	99.976	3156	9903.1	95.4735	3074	6337.42	59.8543	3679	6927.37	63.914	3605	5582.36	52.2141	3903	4352.99	50.3754	3766	condensed chromosome,nucleoplasm,nucleolus,cytosol,membrane,preribosome, large subunit precursor,PeBoW complex	maturation of LSU-rRNA from tricistronic rRNA transcript (SSU-rRNA, 5.8S rRNA, LSU-rRNA),maturation of 5.8S rRNA from tricistronic rRNA transcript (SSU-rRNA, 5.8S rRNA, LSU-rRNA),rRNA processing,nucleolus organization,cell proliferation,protein localization to organelle,ribosomal large subunit biogenesis,regulation of cell cycle	RNA binding,protein binding,ribonucleoprotein complex binding		0.207859	68002.6	168188	160152	184065	172599	203315	212098	133898	137293
O00560-2	O00560-2	SDCBP	Isoform 2 of Syntenin-1			12348	92.1833	3147	19490.5	117.628	2900	18345	129.683	2778	19770.9	122.917	2883	20821.8	157.033	2520	13596.4	131.08	2614	12891.3	121.753	2668	14420.8	133.05	2585	13483.8	126.119	2643	9939.75	115.029	2602					0.104767	32316.2	102150	116675	129910	119534	151760	138384	129436	135820
O00562;O00562-2	O00562;O00562-2	PITPNM1	Membrane-associated phosphatidylinositol transfer protein 1;Isoform 2 of Membrane-associated phosphatidylinositol transfer protein 1			7827.4	58.4352	3893	10010.7	60.4156	3972	7276.64	51.4395	4246	8132.44	50.5598	4338	7421.35	55.9699	4117	5439.39	52.4399	4064	5320.28	50.2478	3948	5650.52	52.1335	3932	5174.8	48.402	4014	3495.13	40.4478	4108	endoplasmic reticulum membrane,lipid particle,cytosol,membrane,midbody,cleavage furrow,Golgi cisterna membrane,cytoplasmic ribonucleoprotein granule,cell body,cytoplasm	lipid metabolic process,phosphatidylinositol biosynthetic process,brain development,phototransduction,protein transport,phospholipid transport,Requires Ontology	calcium ion binding,protein binding,phosphatidylinositol transporter activity,receptor tyrosine kinase binding,phosphatidylcholine binding,phosphatidylinositol binding,phosphatidic acid binding,phosphatidylcholine transporter activity		0.0972651	134848	270199	250056	215019	205166	225707	231012	222902	222068
O00566	O00566	MPHOSPH10	U3 small nucleolar ribonucleoprotein protein MPP10			2248.22	16.784	5935	2685.03	16.2045	6090	2467.32	17.4418	5989	2405.08	14.9525	6204	2390.97	18.0321	5937	1994.62	19.2297	5718	1281.36	12.1019	6008	1277.29	11.7846	6059	1524.27	14.2571	5817	994.706	11.5113	5935	nucleoplasm,chromosome,nucleolus,small nucleolar ribonucleoprotein complex,small-subunit processome,Mpp10 complex	RNA splicing, via transesterification reactions,rRNA processing,RNA processing,RNA splicing,negative regulation of phosphatase activity	RNA binding,protein binding		0.170641	78863.8	45387.8	39224.5	42638.8	35485.3	42527.6	49542.5	31396.8	29357.6
O00567	O00567	NOP56	Nucleolar protein 56			56169.6	419.332	1340	72704.1	438.779	1367	54081.6	382.31	1512	62916.6	391.155	1501	62194.5	469.054	1316	47266.8	455.688	1283	53296.2	503.361	1222	58855.9	543.023	1177	49949.4	467.197	1286	38735	448.264	1231	fibrillar center,nucleoplasm,nucleolus,small nucleolar ribonucleoprotein complex,cytoplasm,membrane,box C/D snoRNP complex,pre-snoRNP complex,small-subunit processome	rRNA processing	RNA binding,protein binding,snoRNA binding,cadherin binding,histone methyltransferase binding		0.125686	66049.9	949722	889534	782752	777462	926494	983261	1.09372e+06	1.13296e+06
O00571	O00571	DDX3X	ATP-dependent RNA helicase DDX3X			15423.4	115.143	2801	18836.7	113.682	2949	20885.1	147.64	2617	19701.7	122.486	2888	14713.5	110.965	2982	11047.4	106.506	2906	8287.88	78.2756	3258	8874.54	81.8793	3222	10501.7	98.2265	2940	8930.81	103.353	2731	extracellular region,nucleus,nucleoplasm,cytoplasm,centrosome,cytosol,plasma membrane,cytoplasmic stress granule,lamellipodium,cell leading edge,secretory granule lumen,extracellular exosome,NLRP3 inflammasome complex,ficolin-1-rich granule lumen,eukaryotic translation initiation factor 3 complex,cytosolic small ribosomal subunit,P granule	translational initiation,chromosome segregation,extrinsic apoptotic signaling pathway via death domain receptors,response to virus,RNA secondary structure unwinding,positive regulation of gene expression,viral process,Wnt signaling pathway,negative regulation of translation,positive regulation of cell growth,negative regulation of cell growth,negative regulation of protein complex assembly,positi…	DNA binding,DNA helicase activity,RNA binding,RNA helicase activity,mRNA binding,GTPase activity,protein binding,ATP binding,transcription factor binding,poly(A) binding,eukaryotic initiation factor 4E binding,ATPase activity,nucleoside-triphosphatase activity,translation initiation factor binding,RNA strand annealing activity,RNA stem-loop binding,gamma-tubulin binding,ribosomal small subunit bi…		0.174221	73243.4	289183	255567	335203	269969	243054	254841	188603	189439
O00584	O00584	RNASET2	Ribonuclease T2			16245.3	121.279	2742	1939.55	11.7055	6482	15349.4	108.507	3036	16977	105.547	3090	16595.1	125.156	2800	4936.71	47.5937	4221	3561.46	33.6365	4551	3680.56	33.958	4578	3731.91	34.906	4516	3434.19	39.7425	4139	extracellular region,extracellular space,mitochondrial intermembrane space,lysosome,endoplasmic reticulum lumen,azurophil granule lumen,lysosomal lumen,extracellular exosome	RNA catabolic process,neutrophil degranulation,innate immune response,RNA phosphodiester bond hydrolysis, endonucleolytic	RNA binding,ribonuclease activity,lyase activity,ribonuclease T2 activity,endoribonuclease activity		0.641675	29480.8	122600	10591.9	99159.1	93636.1	110341	45837.1	32621.5	31623.3
O00592;O00592-2	O00592;O00592-2	PODXL	Podocalyxin;Isoform 2 of Podocalyxin			26750.6	199.706	2114	32150.9	194.035	2238	30934.8	218.682	2108	35003.5	217.618	2141	24961.8	188.255	2308	19947.2	192.307	2149	15726.3	148.528	2432	17084	157.622	2390	13367.3	125.029	2654	11519.8	133.314	2435	ruffle,extracellular space,nucleolus,cytoplasm,plasma membrane,integral component of plasma membrane,apical plasma membrane,lamellipodium,filopodium,microvillus membrane,centriolar satellite,slit diaphragm,intracellular membrane-bounded organelle,membrane raft,extracellular exosome	cell adhesion,negative regulation of cell adhesion,cell migration,negative regulation of cell-cell adhesion,positive regulation of cell migration,regulation of microvillus assembly,positive regulation of cell-cell adhesion mediated by integrin,glomerular visceral epithelial cell development,epithelial tube formation	protein binding		0.170857	58635.2	401528	349207	397474	383983	330106	368368	286498	291945
O00622	O00622	CCN1	CCN family member 1			1303.18	9.7288	6576	1462.27	8.82498	6730	2416.51	17.0826	6024	2520.61	15.6707	6144	2569.82	19.3809	5838	2202.29	21.2317	5574	3581.8	33.8286	4541	3174.56	29.2895	4789	3785.48	35.4071	4493	2436.17	28.1928	4659	endoplasmic reticulum lumen,Requires Ontology,extracellular matrix	osteoblast differentiation,positive regulation of protein phosphorylation,intussusceptive angiogenesis,atrioventricular valve morphogenesis,apoptotic process involved in heart morphogenesis,ventricular septum development,chemotaxis,positive regulation of phospholipase activity,positive regulation of cell-substrate adhesion,extracellular matrix organization,positive regulation of cell migration,po…	extracellular matrix structural constituent,protein binding,insulin-like growth factor binding,extracellular matrix binding,integrin binding,heparin binding		0.453429	42026.6	14020.1	11383.7	22254.3	19818.6	24358.3	29150	46769.4	38883.2
O00623	O00623	PEX12	Peroxisome assembly protein 12			3035.85	22.664	5497	3844.78	23.2037	5589	2824.58	19.9673	5794	2928.61	18.2073	5952	2993.91	22.5793	5613	1900.13	18.3187	5786	5733.47	54.1502	3826	2737.49	25.2569	5024	4313.54	40.3463	4303	2284.86	26.4417	4767	peroxisome,peroxisomal membrane,integral component of peroxisomal membrane,peroxisomal importomer complex	protein targeting to peroxisome,peroxisome organization,protein import into peroxisome matrix,protein ubiquitination,protein monoubiquitination	protein binding,protein C-terminus binding,zinc ion binding,ubiquitin-protein transferase activity		0.440084	40797.2	31705.5	29055.8	25251.5	22352.9	27547.9	24414.8	72675	32549
O00625	O00625	PIR	Pirin			5701.96	42.5678	4439	7481.79	45.1536	4465	14784.2	104.512	3095	13907.1	86.461	3445	4269.02	32.1958	5043	3021.53	29.1299	5074	5048.52	47.6812	4033	5335.49	49.2269	4011	6536.41	61.1377	3679	5512.68	63.7959	3411	nucleus,nucleoplasm,cytoplasm,cytosol	transcription from RNA polymerase II promoter,digestion,monocyte differentiation,oxidation-reduction process,regulation of nucleic acid-templated transcription	transcription cofactor activity,protein binding,quercetin 2,3-dioxygenase activity,metal ion binding		0.406334	32113.4	46874.2	44506.5	104037	83553.4	30919.5	30560	50371.7	49936
O00629	O00629	KPNA4	Importin subunit alpha-3			13166.1	98.2913	3041	23519.9	141.946	2626	19342.3	136.733	2706	22010.3	136.839	2740	18297.1	137.992	2664	11247.1	108.431	2874	10452.6	98.7204	2927	11353.1	104.747	2888	12357.3	115.583	2746	9068.41	104.945	2718	nucleoplasm,cytosol,nuclear membrane,nucleus	modulation by virus of host process,response to hydrogen peroxide,NLS-bearing protein import into nucleus	protein binding,nuclear localization sequence binding,nuclear import signal receptor activity		0.108439	57886.8	195102	252201	245352	238368	238880	205051	187992	191534
O00743	O00743	PPP6C	Serine/threonine-protein phosphatase 6 catalytic subunit			37589.5	280.623	1713	50886.7	307.108	1705	43316.2	306.207	1715	47808.4	297.227	1780	42217.5	318.393	1679	29308.7	282.558	1710	31644.1	298.865	1641	29601.5	273.113	1752	29952.4	280.157	1735	18037.3	208.738	1923	Golgi membrane,mitochondrion,cytosol	G1/S transition of mitotic cell cycle,protein dephosphorylation,innate immune response,COPII vesicle coating	protein serine/threonine phosphatase activity,protein binding,metal ion binding		0.0740957	35144.3	338177	331276	333585	314341	334630	324408	345528	303195
O00746	O00746	NME4	Nucleoside diphosphate kinase, mitochondrial			15139	113.02	2831	20516.4	123.819	2820	14257.2	100.786	3147	15447.7	96.0392	3261	16140.5	121.727	2828	10531.3	101.53	2977	15079.9	142.423	2477	14817.9	136.715	2556	14012.6	131.066	2588	9776.75	113.142	2623	mitochondrion,mitochondrial inner membrane,mitochondrial intermembrane space,mitochondrial matrix	nucleoside diphosphate phosphorylation,GTP biosynthetic process,UTP biosynthetic process,CTP biosynthetic process,lipid transport,nucleoside metabolic process,nucleobase-containing small molecule interconversion	protein binding,ATP binding,metal ion binding,cardiolipin binding,nucleoside diphosphate kinase activity		0.148116	20658.6	80061.1	78511.7	64540.9	59704.5	75203.2	68521.2	96791	89215.9
O00748;O00748-4	O00748;O00748-4	CES2	Cocaine esterase;Isoform 3 of Cocaine esterase			2058.94	15.3709	6045	2640.65	15.9367	6115	2491.76	17.6146	5973	3139.48	19.5183	5861	2449.65	18.4746	5906	1589	15.3192	6025	1447.76	13.6735	5843	1476.25	13.6203	5865	1458.61	13.643	5880	1261.76	14.6018	5613	endoplasmic reticulum,endoplasmic reticulum lumen,extracellular space	prostaglandin metabolic process,xenobiotic metabolic process,catabolic process,lipid catabolic process	methylumbelliferyl-acetate deacetylase activity,carboxylic ester hydrolase activity,methyl indole-3-acetate esterase activity,sterol esterase activity,triglyceride lipase activity		0.104216	61806.8	32576.4	30232.8	33747.7	36302.4	34147.5	30931.4	27801.6	26591.9
O00750	O00750	PIK3C2B	Phosphatidylinositol 4-phosphate 3-kinase C2 domain-containing subunit beta			1917.38	14.3141	6160	2618.54	15.8032	6127	1761.33	12.451	6417	2157.34	13.4123	6353	1822.6	13.7455	6282	1333.98	12.8606	6249	1027.15	9.70099	6240	1077.34	9.93984	6238	1054.14	9.85976	6252	756.242	8.75168	6234	nucleoplasm,endoplasmic reticulum,cytosol,endocytic vesicle,plasma membrane,membrane,phosphatidylinositol 3-kinase complex,cytoplasm	phosphatidylinositol biosynthetic process,biological_process,cellular response to starvation,protein kinase B signaling,autophagosome organization,phosphatidylinositol phosphorylation,phosphatidylinositol-mediated signaling,phosphatidylinositol 3-kinase signaling,phosphatidylinositol-3-phosphate biosynthetic process,cell migration	lipid kinase activity,protein binding,ATP binding,1-phosphatidylinositol-4-phosphate 3-kinase activity,phosphatidylinositol binding,1-phosphatidylinositol-3-kinase activity,phosphatidylinositol kinase activity		0.178013	184768	90689.5	89622.5	71312.9	74573.8	75951.3	77627.8	58965.3	58013.9
O00754;O00754-2	O00754;O00754-2	MAN2B1	Lysosomal alpha-mannosidase;Isoform 2 of Lysosomal alpha-mannosidase			9883.73	73.7865	3516	14156.5	85.4365	3400	17015.9	120.288	2874	18929	117.682	2948	9663.1	72.8765	3677	6948.33	66.9873	3651	9431.07	89.0725	3073	10130.3	93.4652	3036	9795.23	91.6188	3044	7460.12	86.333	2972	extracellular region,extracellular space,azurophil granule lumen,lysosomal lumen,extracellular exosome,lysosome,vacuolar membrane	mannose metabolic process,cellular protein modification process,protein deglycosylation,learning or memory,oligosaccharide catabolic process,neutrophil degranulation	alpha-mannosidase activity,mannose binding,metal ion binding		0.178869	113744	287788	298275	424118	402808	247893	248914	333293	335819
O00755	O00755	WNT7A	Protein Wnt-7a			1274.67	9.51597	6598	4786.95	28.8899	5217	2955.94	20.8959	5730	5129.78	31.892	5100	3561.36	26.8588	5331	2932.98	28.2761	5113	2277.64	21.5114	5208	2761.97	25.4828	5010	1793.35	16.774	5601	1571.28	18.1838	5288	extracellular region,endoplasmic reticulum lumen,Golgi lumen,plasma membrane,cell surface,endocytic vesicle membrane,extracellular matrix,extracellular exosome,Requires Ontology,presynapse,glutamatergic synapse,extracellular space	embryonic axis specification,cartilage condensation,angiogenesis,chondrocyte differentiation,neurotransmitter secretion,axonogenesis,sex differentiation,dorsal/ventral pattern formation,positive regulation of endothelial cell migration,skeletal muscle satellite cell activation,skeletal muscle satellite cell maintenance involved in skeletal muscle regeneration,Wnt signaling pathway,cerebellar gran…	receptor binding,cytokine activity,protein binding,receptor agonist activity,frizzled binding		0.267338	39004.9	12727.4	34586.7	25264.8	37433.4	31329.5	36030.3	27602	31397.3
O00762	O00762	UBE2C	Ubiquitin-conjugating enzyme E2 C			11053	82.5157	3331	14322.6	86.4388	3384	8271.79	58.4743	4027	8761.1	54.4682	4199	7735.34	58.3379	4040	8463.67	81.5963	3329	3231.13	30.5167	4682	3270.57	30.1753	4745	3037.18	28.408	4830	1749.04	20.2409	5136	ubiquitin ligase complex,nucleoplasm,anaphase-promoting complex,cytosol,plasma membrane,nucleus	ubiquitin-dependent protein catabolic process,exit from mitosis,free ubiquitin chain polymerization,protein ubiquitination,anaphase-promoting complex-dependent catabolic process,positive regulation of exit from mitosis,cell division,protein K48-linked ubiquitination,protein K11-linked ubiquitination,regulation of mitotic cell cycle phase transition,positive regulation of ubiquitin protein ligase …	ubiquitin-protein transferase activity,protein binding,ATP binding,ubiquitin-like protein ligase binding,ubiquitin conjugating enzyme activity		0.471569	19652.3	55605.3	52139.5	35621.7	32211.8	34285.6	52385.7	19729	18732.3
O00764	O00764	PDXK	Pyridoxal kinase			48604.5	362.855	1467	64653.2	390.191	1478	57114.3	403.748	1465	77203	479.975	1328	52158.4	393.365	1470	39402.8	379.873	1431	47871.4	452.125	1298	53533	493.912	1243	50075.4	468.376	1285	34857.2	403.388	1312	extracellular region,nucleus,nucleoplasm,cytosol,secretory granule lumen,specific granule lumen,extracellular exosome	pyridoxal 5'-phosphate salvage,phosphorylation,vitamin B6 metabolic process,neutrophil degranulation	magnesium ion binding,ATP binding,zinc ion binding,pyridoxal kinase activity,pyridoxal phosphate binding,potassium ion binding,sodium ion binding,lithium ion binding,protein homodimerization activity		0.107604	35102.3	436753	420395	439321	507005	412932	435615	522093	547660
O00767	O00767	SCD	Acyl-CoA desaturase			78115.7	583.17	1086	74379.8	448.892	1346	27409.6	193.762	2264	73091	454.41	1377	47842.1	360.812	1546	30153	290.698	1678	15277.9	144.294	2459	22107	203.966	2080	13827.5	129.335	2609	14480.4	167.576	2172	nucleolus,endoplasmic reticulum,endoplasmic reticulum membrane,membrane,integral component of membrane,integral component of endoplasmic reticulum membrane	unsaturated fatty acid biosynthetic process,regulation of cholesterol biosynthetic process,fatty-acyl-CoA biosynthetic process,oxidation-reduction process,Requires Ontology,monounsaturated fatty acid biosynthetic process,response to fatty acid	stearoyl-CoA 9-desaturase activity,iron ion binding,protein binding,oxidoreductase activity,palmitoyl-CoA 9-desaturase activity		0.534346	41522.7	830323	572100	249396	567795	448037	394326	197100	267527
O14492;O14492-2	O14492;O14492-2	SH2B2	SH2B adapter protein 2;Isoform 2 of SH2B adapter protein 2			1862.66	13.9056	6199	2441.8	14.7366	6227	1172.62	8.2894	6784	1651.25	10.2659	6631	1487.86	11.2211	6516	1004.43	9.68351	6535	618.111	5.8378	6703	846.331	7.80851	6463	499.706	4.67395	6859	464.654	5.37725	6666	cytoplasm,cytosol,plasma membrane	blood coagulation,insulin receptor signaling pathway,B cell receptor signaling pathway,intracellular signal transduction,antigen receptor-mediated signaling pathway	protein binding,signaling adaptor activity,SH2 domain binding,transmembrane receptor protein tyrosine kinase adaptor activity		0.370209	67737.8	32298.9	30638.8	17405.7	20925.9	22730.7	21428.6	13008.7	16708
O14497	O14497	ARID1A	AT-rich interactive domain-containing protein 1A			4861.94	36.2966	4704	6498.06	39.2167	4698	5164.63	36.5094	4859	6087.52	37.8464	4832	6001.25	45.2599	4478	4316.3	41.6124	4467	4339.13	40.9813	4257	4869.44	44.927	4155	4787.74	44.7817	4131	3611.8	41.7978	4056	nuclear chromatin,nucleus,nucleoplasm,SWI/SNF complex,brahma complex,npBAF complex,nBAF complex	negative regulation of transcription from RNA polymerase II promoter,formation of primary germ layer,neural tube closure,cardiac chamber development,optic cup formation involved in camera-type eye development,nucleosome disassembly,chromatin remodeling,regulation of transcription from RNA polymerase II promoter,embryo implantation,stem cell population maintenance,intracellular estrogen receptor s…	DNA binding,transcription coactivator activity,protein binding,ligand-dependent nuclear receptor binding,nucleosome binding		0.0972718	242045	301251	291347	273928	275663	327609	329039	326313	343501
O14523	O14523	C2CD2L	Phospholipid transfer protein C2CD2L			4215.83	31.4731	4947	6136.51	37.0347	4799	4442.98	31.408	5088	5686.95	35.356	4943	5140.86	38.771	4722	3871.7	37.3262	4656	3413.56	32.2397	4618	3831.87	35.354	4523	3053.24	28.5582	4822	2466.18	28.5401	4636	endoplasmic reticulum membrane,integral component of membrane,cortical endoplasmic reticulum,Requires Ontology,cytoplasmic side of apical plasma membrane	phospholipid transport,positive regulation of insulin secretion involved in cellular response to glucose stimulus,Requires Ontology	protein binding,phosphatidylinositol transporter activity,phosphatidylinositol binding,insulin binding		0.0828377	76181.3	82215.8	86596.8	74169.4	81053.1	88328.9	92894.7	80796.5	85077.2
O14524;O14524-2	O14524;O14524-2	NEMP1	Nuclear envelope integral membrane protein 1;Isoform 2 of Nuclear envelope integral membrane protein 1			8796.04	65.6665	3695	10777.2	65.0421	3861	6102.53	43.1395	4566	12329.2	76.6511	3629	8793.07	66.315	3836	5218.69	50.3122	4126	3478.14	32.8496	4589	3741.77	34.5227	4551	3789.7	35.4466	4488	2829.56	32.7453	4436	nuclear envelope,nuclear inner membrane,integral component of membrane	biological_process	molecular_function		0.310391	50640	114026	101096	67718.3	116807	100428	83233.1	54724	55223.6
O14525;O14525-2	O14525;O14525-2	ASTN1	Astrotactin-1;Isoform 1 of Astrotactin-1			825.41	6.16206	6929	1306.2	7.88312	6821	580.167	4.10127	7163	730.212	4.53976	7140	664.43	5.01095	7080	394.95	3.80763	7155	165.871	1.56658	7240	98.8186	0.911731	7294	206.448	1.93099	7212	147.273	1.70433	7215	cellular_component,external side of plasma membrane,clathrin-coated vesicle,perikaryon,endosome,integral component of membrane	locomotory behavior,neuron cell-cell adhesion,neuron migration			0.586976	144913	30619.6	35063	18423.1	19796.9	21715.7	18025.6	7468.14	4173.49
O14530;O14530-2	O14530;O14530-2	TXNDC9	Thioredoxin domain-containing protein 9;Isoform 2 of Thioredoxin domain-containing protein 9			33438.9	249.637	1844	48298.6	291.488	1756	31908.5	225.565	2069	40043.4	248.952	1986	36225.9	273.206	1848	22647.2	218.336	2000	18232.4	172.197	2254	20420.6	188.406	2166	18775.7	175.617	2257	15459.8	178.91	2082	nucleus,centrosome,cytosol,midbody	biological_process	protein binding,cadherin binding		0.168102	26534	227132	237394	185529	198782	216791	189260	150308	157916
O14531	O14531	DPYSL4	Dihydropyrimidinase-related protein 4			319926	2388.4	347	443961	2679.36	327	331563	2343.86	380	375715	2335.84	380	306325	2310.22	384	226410	2182.77	378	241839	2284.07	389	258839	2388.13	382	257166	2405.38	367	186457	2157.79	383	cytosol	nervous system development,neuron death,neuron projection guidance,pyrimidine nucleobase catabolic process	protein binding,filamin binding,dihydropyrimidinase activity		0.0605415	61877.6	5.06765e+06	5088730	4495751	4349451	4.27498e+06	4412352	4.64939e+06	4667861
O14545	O14545	TRAFD1	TRAF-type zinc finger domain-containing protein 1			9122.33	68.1024	3640	12342.6	74.4892	3607	8926.29	63.101	3901	12408.9	77.1466	3619	10452.8	78.8321	3552	7322.57	70.5952	3561	6145.11	58.038	3730	6742.86	62.2117	3643	6704.29	62.7079	3630	5201.8	60.1983	3490	mitochondrion	negative regulation of innate immune response,mitochondrion organization	protein binding,metal ion binding		0.0839572	64841.1	151418	148248	126830	150531	152862	149539	123799	127423
O14548	O14548	COX7A2L	Cytochrome c oxidase subunit 7A-related protein, mitochondrial			40171.1	299.895	1647	53873.7	325.135	1651	46556.8	329.116	1640	57714.1	358.811	1585	45831.3	345.647	1584	29071.5	280.272	1722	15268.5	144.205	2460	16487.1	152.115	2419	20120	188.19	2174	15067.4	174.368	2116	nucleolus,mitochondrion,mitochondrial inner membrane,mitochondrial respiratory chain	mitochondrial electron transport, cytochrome c to oxygen,hydrogen ion transmembrane transport,regulation of oxidative phosphorylation,mitochondrial respiratory chain supercomplex assembly	cytochrome-c oxidase activity		0.300806	12614.7	129722	125888	128695	136207	130394	115501	59842.4	60614.1
O14559	O14559	ARHGAP33	Rho GTPase-activating protein 33			2677.52	19.9889	5697	3753.03	22.65	5620	2155.3	15.2361	6163	2587.74	16.0881	6114	2195.01	16.5542	6069	1692.94	16.3213	5937	1090.97	10.3037	6173	1229.44	11.3432	6103	1125.4	10.5263	6182	827.928	9.58127	6137	cytosol,macromolecular complex,dendritic spine,plasma membrane,cytoplasm	response to toxic substance,protein transport,positive regulation of GTPase activity,regulation of small GTPase mediated signal transduction,regulation of dendritic spine morphogenesis,small GTPase mediated signal transduction	protein binding,protein kinase binding,phosphatidylinositol binding,GTPase activator activity		0.285063	137213	94048.5	95391.5	64804.5	66429.3	67928.5	73160.8	46509.7	49165.2
O14562	O14562	UBFD1	Ubiquitin domain-containing protein UBFD1			50126.4	374.216	1435	64535.4	389.48	1479	50470	356.779	1575	58368.3	362.878	1571	48910.9	368.873	1528	36396.6	350.891	1506	26914.8	254.199	1814	29886.1	275.738	1744	28476	266.348	1775	23329.1	269.979	1653			RNA binding,cadherin binding		0.147526	33381.9	428352	399062	369187	364527	368244	382659	279151	290760
O14576;O14576-2	O14576;O14576-2	DYNC1I1	Cytoplasmic dynein 1 intermediate chain 1;Isoform 2 of Cytoplasmic dynein 1 intermediate chain 1			12273.9	91.6302	3160	17941.7	108.281	3020	10802.8	76.3666	3609	10370.2	64.4722	3913	8783.62	66.2437	3837	6313.84	60.8703	3825	7805.96	73.724	3359	8818.91	81.366	3231	6248.86	58.4481	3751	4283.29	49.5688	3799	kinetochore,condensed chromosome kinetochore,spindle pole,nucleus,cytoplasm,cytosol,cytoplasmic dynein complex,microtubule,vesicle,cytoplasmic ribonucleoprotein granule,perinuclear region of cytoplasm,recycling endosome	ER to Golgi vesicle-mediated transport,antigen processing and presentation of exogenous peptide antigen via MHC class II,vesicle transport along microtubule,transport along microtubule,microtubule-based movement	motor activity,microtubule motor activity,protein binding,microtubule binding,spectrin binding,dynein heavy chain binding,dynein light chain binding		0.230248	72955.4	229225	242467	172702	141543	144527	145075	176938	187511
O14578-4	O14578-4	CIT	Isoform 4 of Citron Rho-interacting kinase			639.979	4.77773	7074	912.367	5.50625	7039	434.959	3.07478	7236	492.376	3.06112	7240	642.663	4.84679	7095	430.772	4.15297	7116	298.962	2.82358	7091	329.819	3.04301	7087	241.747	2.26116	7172	204.408	2.36553	7117					0.305758	236607	38762.9	39987.9	22551.6	21795.5	34294.9	32100.8	21977.6	22743.5
O14579	O14579	COPE	Coatomer subunit epsilon			31696.4	236.628	1903	32383.2	195.437	2233	30608.8	216.377	2119	33069.2	205.593	2221	30667	231.282	2032	25010.1	241.117	1893	18413.9	173.912	2238	17767.4	163.928	2344	16863.4	157.73	2395	11472.2	132.763	2440	Golgi membrane,nucleoplasm,endoplasmic reticulum membrane,Golgi apparatus,cytosol,COPI vesicle coat,transport vesicle	ER to Golgi vesicle-mediated transport,retrograde vesicle-mediated transport, Golgi to ER,intra-Golgi vesicle-mediated transport,protein transport	structural molecule activity,protein binding		0.183652	34482	279786	206844	231281	213333	238497	271612	197277	178555
O14594	O14594	NCAN	Neurocan core protein			1131.4	8.44644	6704	1554.64	9.38245	6686	975.821	6.8982	6911	1227.2	7.62956	6870	1573.71	11.8685	6446	1013.56	9.77148	6530	1168.3	11.0341	6109	1273.39	11.7487	6063	1114	10.4197	6198	858.594	9.93615	6105	extracellular region,Golgi lumen,lysosomal lumen,extracellular matrix	cell adhesion,extracellular matrix organization,chondroitin sulfate biosynthetic process,chondroitin sulfate catabolic process,dermatan sulfate biosynthetic process,skeletal system development,central nervous system development	calcium ion binding,hyaluronic acid binding,carbohydrate binding		0.178745	143093	41443.8	41207.8	30597.9	32853.1	50788.1	45678.1	51941.1	53104.9
O14602	O14602	EIF1AY	Eukaryotic translation initiation factor 1A, Y-chromosomal			71617.6	534.658	1149	87603.4	528.698	1225	17255.4	121.981	2862	14694.6	91.3571	3347	55138.2	415.838	1411	43758.9	421.87	1339	29496.5	278.583	1708	41838.3	386.013	1447	4199.03	39.2753	4341	12299.6	142.338	2358		translational initiation	translation initiation factor activity,protein binding		0.630398	16442.4	301444	266819	62171.5	45202.7	204473	226606	150686	200490
O14617;O14617-5	O14617;O14617-5	AP3D1	AP-3 complex subunit delta-1;Isoform 5 of AP-3 complex subunit delta-1			11297.1	84.3379	3289	16123.7	97.3086	3178	12893.2	91.1434	3303	16294.6	101.304	3165	11628	87.6957	3366	7765.75	74.8678	3465	7864.86	74.2803	3342	7316.69	67.506	3527	8283.4	77.478	3305	4670.02	54.0443	3658	Golgi membrane,lysosomal membrane,Golgi apparatus,endosome membrane,membrane,postsynapse,glutamatergic synapse,axon cytoplasm,AP-3 adaptor complex,presynaptic endosome,terminal bouton	anterograde axonal transport,melanosome organization,endosome to melanosome transport,antigen processing and presentation, exogenous lipid antigen via MHC class Ib,anterograde synaptic vesicle transport,positive regulation of NK T cell differentiation,regulation of sequestering of zinc ion,protein localization to membrane,neurotransmitter receptor transport, postsynaptic endosome to lysosome,syna…	protein binding		0.141368	130158	376409	388747	367733	396786	341347	318342	318052	277549
O14618	O14618	CCS	Copper chaperone for superoxide dismutase			81037.5	604.982	1057	104037	627.877	1085	135640	958.857	802	171114	1063.82	757	91467.9	689.827	1017	70457.6	679.266	967	91339.6	862.664	837	104151	960.929	781	108861	1018.23	761	92094.8	1065.78	676	nucleus,cytoplasm,cytosol,extracellular space,extracellular region	superoxide metabolic process,intracellular copper ion transport,metal ion transport,cellular response to oxidative stress,positive regulation of oxidoreductase activity,oxidation-reduction process,removal of superoxide radicals	copper ion binding,protein binding,protein disulfide oxidoreductase activity,cadherin binding,superoxide dismutase activity		0.232395	29040.6	602441	559661	863169	929678	599092	644427	824140	881501
O14639;O14639-2;O14639-6	O14639;O14639-2;O14639-6	ABLIM1	Actin-binding LIM protein 1;Isoform 2 of Actin-binding LIM protein 1;Isoform 6 of Actin-binding LIM protein 1			5136.05	38.343	4625	7908.36	47.728	4383	4333.17	30.6317	5144	5046.87	31.3766	5129	3937.28	29.6939	5183	2514.68	24.2435	5352	1912.54	18.0631	5479	2065.2	19.0542	5425	1828.03	17.0983	5574	1216.9	14.0826	5653	stress fiber,cytoplasm,lamellipodium,actin cytoskeleton	cytoskeleton organization,visual perception,animal organ morphogenesis,lamellipodium assembly,cilium morphogenesis	actin binding,protein binding,metal ion binding,actin filament binding		0.378114	87687.5	115290	128456	83261.8	82794.6	77866.9	69448.2	52105.6	52778.2
O14640	O14640	DVL1	Segment polarity protein dishevelled homolog DVL-1			2294.14	17.1268	5905	3846.04	23.2114	5588	3313.97	23.4269	5551	3420.05	21.2626	5739	2341.89	17.6619	5975	1327.98	12.8027	6256	2244.57	21.199	5230	2397.43	22.1195	5224	2257.51	21.1154	5287	1896.17	21.9436	5023	cytosol,microtubule,postsynaptic density,lateral plasma membrane,clathrin-coated vesicle,growth cone,cytoplasmic vesicle,neuron projection,neuronal cell body,dendritic spine,synapse,Requires Ontology,presynapse,glutamatergic synapse,Wnt signalosome	regulation of neurotransmitter levels,positive regulation of protein phosphorylation,regulation of transcription, DNA-templated,negative regulation of protein kinase activity,neurotransmitter secretion,axon guidance,neuromuscular junction development,neural tube development,convergent extension involved in neural plate elongation,cytoplasmic microtubule organization,negative regulation of protein…	frizzled binding,protein binding,beta-catenin binding,enzyme binding,protein kinase binding,identical protein binding,Rac GTPase binding		0.168048	75186.8	44155.5	53565.7	54599.9	48107.9	39712.4	31446.5	52433.8	52534.1
O14641	O14641	DVL2	Segment polarity protein dishevelled homolog DVL-2			2907	21.7021	5557	4956.56	29.9135	5149	3904.32	27.6001	5290	4890.09	30.4019	5175	3813.95	28.7638	5224	2967.85	28.6123	5099	2995.01	28.2866	4794	3321.07	30.6412	4729	2975.73	27.8332	4874	2451.05	28.365	4651	nucleus,nucleoplasm,cytoplasm,cytosol,aggresome,lateral plasma membrane,nuclear body,cytoplasmic vesicle,apical part of cell,clathrin-coated endocytic vesicle	neural tube closure,positive regulation of protein phosphorylation,outflow tract morphogenesis,regulation of transcription, DNA-templated,segment specification,heart development,convergent extension involved in neural plate elongation,cellular protein localization,hippo signaling,non-canonical Wnt signaling pathway,positive regulation of JUN kinase activity,positive regulation of GTPase activity,…	frizzled binding,protein binding,protein kinase binding,protein domain specific binding,protein binding, bridging,identical protein binding,protein self-association,Rac GTPase binding		0.0815453	78947.9	58750.2	72485.8	67544.2	72227	67910.1	73794.3	73464.2	76414
O14645	O14645	DNALI1	Axonemal dynein light intermediate polypeptide 1			5150.33	38.4496	4620	5140.59	31.0242	5094	10702.7	75.6584	3623	15593.8	96.9474	3236	14182.1	106.958	3041	8992.97	86.6991	3224	12884.1	121.685	2670	2216.04	20.4459	5328	4278.38	40.0175	4316	1360.17	15.7407	5502	cytoplasm,cilium,axoneme,dynein complex,motile cilium,sperm flagellum,9+2 motile cilium,filopodium		motor activity,protein binding,dynein heavy chain binding		0.600539	29662	39107.4	28245.2	69565.6	86535.5	94876.9	84012.5	118738	19157.2
O14646;O14646-2	O14646;O14646-2	CHD1	Chromodomain-helicase-DNA-binding protein 1;Isoform 2 of Chromodomain-helicase-DNA-binding protein 1			974.196	7.27282	6822	1182.34	7.13556	6893	860.744	6.0847	6988	1057.21	6.57273	6960	1126.52	8.49588	6757	779.438	7.51438	6780	652.558	6.16314	6659	757.076	6.98501	6556	692.841	6.48043	6623	511.646	5.92107	6588	nucleus,nucleoplasm,cytoplasm	chromatin remodeling,regulation of transcription from RNA polymerase II promoter,chromatin modification,DNA duplex unwinding,positive regulation by host of viral transcription	DNA binding,DNA helicase activity,protein binding,ATP binding,methylated histone binding		0.103323	196688	49050.8	43077.4	37098.2	38902.8	49972.7	48283.5	39877.9	43398
O14647	O14647	CHD2	Chromodomain-helicase-DNA-binding protein 2			1950.18	14.559	6129	2566.55	15.4895	6150	2190.12	15.4822	6148	2671.51	16.6089	6072	2568.8	19.3732	5840	1808.4	17.4343	5852	1835.27	17.3334	5538	2007.46	18.5215	5465	1763.29	16.4928	5628	1446.31	16.7375	5416	nucleus,nucleoplasm,nucleolus,intracellular membrane-bounded organelle	chromatin organization,regulation of transcription from RNA polymerase II promoter,cellular response to DNA damage stimulus,muscle organ development,DNA duplex unwinding,hematopoietic stem cell differentiation	RNA polymerase II core promoter proximal region sequence-specific DNA binding,DNA binding,DNA helicase activity,RNA binding,protein binding,ATP binding,histone binding		0.0878545	211344	105508	100478	101428	105630	122444	120371	120511	123649
O14653;O14653-2;O14653-3	O14653;O14653-2;O14653-3	GOSR2	Golgi SNAP receptor complex member 2;Isoform B of Golgi SNAP receptor complex member 2;Isoform 3 of Golgi SNAP receptor complex member 2			23368.4	174.456	2278	35335.7	213.256	2129	21932.7	155.045	2554	26965.2	167.644	2479	23873.3	180.046	2368	16907	162.996	2383	15132.7	142.922	2470	18183.5	167.767	2317	13724.7	128.373	2618	10541.8	121.996	2531	Golgi membrane,endoplasmic reticulum membrane,Golgi apparatus,cytosol,ER to Golgi transport vesicle membrane,membrane,integral component of membrane,SNARE complex,endoplasmic reticulum-Golgi intermediate compartment membrane,late endosome membrane	ER to Golgi vesicle-mediated transport,intra-Golgi vesicle-mediated transport,IRE1-mediated unfolded protein response,COPII vesicle coating,retrograde transport, endosome to Golgi,Golgi to vacuole transport,protein targeting to vacuole,vesicle fusion with Golgi apparatus	protein binding,SNARE binding,SNAP receptor activity		0.140381	24775.4	148209	162168	119073	124988	133399	131925	116486	131296
O14656	O14656	TOR1A	Torsin-1A			17005.6	126.955	2683	21781.4	131.453	2722	23198.2	163.991	2472	23458.6	145.843	2654	17488.6	131.894	2722	13210	127.355	2650	12965.5	122.454	2662	14076.4	129.873	2617	13226	123.708	2663	9594.78	111.037	2653	nuclear envelope,endoplasmic reticulum,endoplasmic reticulum lumen,cytosol,cytoskeleton,synaptic vesicle,membrane,secretory granule,growth cone,cytoplasmic vesicle membrane,nuclear membrane,extrinsic component of endoplasmic reticulum membrane,intracellular membrane-bounded organelle,extracellular exosome	protein deneddylation,response to oxidative stress,organelle organization,nuclear envelope organization,cell adhesion,neuron projection development,protein localization to nucleus,wound healing, spreading of cells,intermediate filament cytoskeleton organization,synaptic vesicle transport,chaperone mediated protein folding requiring cofactor,regulation of dopamine uptake involved in synaptic trans…	protein binding,ATP binding,cytoskeletal protein binding,ATPase activity,kinesin binding,identical protein binding,unfolded protein binding,misfolded protein binding		0.0819409	37808.7	164591	152549	192197	165934	149130	157302	152307	155109
O14657	O14657	TOR1B	Torsin-1B			3572.76	26.6723	5201	4455.38	26.8888	5335	5350.63	37.8243	4804	7500.85	46.6331	4477	7475.83	56.3808	4104	5900.14	56.8819	3935	3308.59	31.2483	4656	2289.47	21.1234	5293	3320.63	31.0592	4689	2024.97	23.4342	4937	nuclear envelope,endoplasmic reticulum,endoplasmic reticulum lumen,nuclear membrane,extracellular exosome	response to unfolded protein,endoplasmic reticulum organization,chaperone mediated protein folding requiring cofactor,nuclear membrane organization,protein localization to nucleus	protein binding,ATP binding,ATPase activity,identical protein binding,kinesin binding		0.343638	37978.9	34735.2	31344.4	44529.7	53296.1	64035.5	70574.1	39041.2	25341.5
O14662	O14662	STX16	Syntaxin-16			7569.6	56.5105	3943	12536.3	75.6581	3578	10052.5	71.0626	3728	9511.1	59.131	4050	5696.19	42.9592	4566	3697.88	35.6504	4735	4419.26	41.7381	4226	4675.36	43.1363	4229	5040.91	47.1497	4051	3657.97	42.3322	4032	Golgi membrane,cytoplasm,Golgi apparatus,trans-Golgi network,cytosol,focal adhesion,integral component of synaptic vesicle membrane,SNARE complex,Golgi cisterna,trans-Golgi network membrane,intracellular membrane-bounded organelle,perinuclear region of cytoplasm,endomembrane system,integral component of membrane	retrograde transport, endosome to Golgi,Golgi ribbon formation,intracellular protein transport,vesicle docking,vesicle fusion	SNAP receptor activity,protein binding,syntaxin binding,SNARE binding		0.241325	37031.2	71757	85994	81572.8	65893.2	47574.2	43128.2	50845.7	50458.8
O14672	O14672	ADAM10	Disintegrin and metalloproteinase domain-containing protein 10			7274.72	54.3091	4017	10646.2	64.2512	3886	9110.64	64.4043	3874	10874.4	67.6067	3821	8191.13	61.7753	3950	5753.46	55.4678	3981	4563.72	43.1024	4185	5375.63	49.5973	3993	5315.51	49.7181	3968	3684.15	42.6351	4023	Golgi membrane,nucleus,cytoplasm,endoplasmic reticulum lumen,Golgi apparatus,Golgi-associated vesicle,trans-Golgi network,plasma membrane,adherens junction,focal adhesion,synaptic vesicle,cell surface,postsynaptic density,membrane,integral component of membrane,clathrin-coated vesicle,axon,specific granule membrane,neuronal cell body,dendritic spine,intracellular membrane-bounded organelle,postsy…	in utero embryonic development,protein phosphorylation,membrane protein ectodomain proteolysis,negative regulation of cell adhesion,Notch signaling pathway,integrin-mediated signaling pathway,cell-cell signaling,spermatogenesis,positive regulation of cell proliferation,regulation of Notch signaling pathway,positive regulation of T cell chemotaxis,protein processing,extracellular matrix disassembl…	endopeptidase activity,metalloendopeptidase activity,receptor binding,integrin binding,protein binding,metallopeptidase activity,SH3 domain binding,protein kinase binding,protein homodimerization activity,metal ion binding,metalloendopeptidase activity involved in amyloid precursor protein catabolic process		0.123987	84142.1	156694	165936	167983	171183	155445	152470	119308	131825
O14678	O14678	ABCD4	Lysosomal cobalamin transporter ABCD4			640.272	4.77992	7073	1281.76	7.73561	6836	884.895	6.25543	6971	1319.38	8.20262	6812	903.971	6.81751	6914	481.932	4.64619	7066	469.591	4.43509	6885	459.265	4.23732	6926	359.445	3.36204	7043	418.489	4.843	6740	lysosomal membrane,peroxisome,endoplasmic reticulum membrane,integral component of membrane,ATP-binding cassette (ABC) transporter complex,peroxisomal membrane	cobalamin metabolic process,transmembrane transport,cellular response to leukemia inhibitory factor,peroxisome organization,peroxisomal long-chain fatty acid import,very long-chain fatty acid catabolic process,fatty acid beta-oxidation	protein binding,ATP binding,ATPase activity,ATPase activity, coupled to transmembrane movement of substances,long-chain fatty acid transporter activity		0.253651	68597.4	11243.3	16287.2	13301.5	16932.4	13985.6	10412	10008.4	9181.73
O14681	O14681	EI24	Etoposide-induced protein 2.4 homolog			45410	339.006	1534	63209.1	381.475	1498	63321.5	447.628	1379	76256.6	474.09	1340	59375.5	447.794	1349	47554.1	458.458	1277	23271.3	219.788	1974	26033.3	240.191	1885	32288.6	302.008	1663	30567.2	353.742	1427	endoplasmic reticulum,endoplasmic reticulum membrane,Golgi apparatus,cytosol,membrane,integral component of membrane,nuclear membrane	apoptotic process,negative regulation of cell growth,macroautophagy	protein binding		0.232676	38964.7	452946	456229	540661	555893	521793	583579	281727	295634
O14683	O14683	TP53I11	Tumor protein p53-inducible protein 11			82097.9	612.898	1050	107629	649.556	1061	76169.2	538.449	1213	97505.2	606.194	1133	70903.5	534.736	1212	53635	517.083	1175	60259.2	569.123	1120	64814.3	597.997	1104	64452.5	602.851	1086	48128.6	556.972	1055	integral component of membrane	negative regulation of cell proliferation			0.0874336	21053.9	442475	419754	351410	384064	336682	355650	394179	397702
O14686;O14686-3	O14686;O14686-3	KMT2D	Histone-lysine N-methyltransferase 2D;Isoform 3 of Histone-lysine N-methyltransferase 2D			75.2865	0.562048	7324	89.7768	0.541815	7325	68.3357	0.483073	7325	85.5968	0.53216	7325	92.1669	0.695098	7322	80.0567	0.771808	7320	37.2762	0.352058	7325	49.3524	0.455341	7320	47.8085	0.447172	7322	41.7562	0.483228	7318	nucleus,nucleoplasm,histone methyltransferase complex,MLL3/4 complex	oocyte growth,chromatin silencing,regulation of transcription, DNA-templated,positive regulation of cell proliferation,positive regulation of intracellular estrogen receptor signaling pathway,response to estrogen,histone H3-K4 dimethylation,regulation of megakaryocyte differentiation,positive regulation of transcription from RNA polymerase II promoter,oogenesis,histone H3-K4 methylation,histone H…	transcription regulatory region sequence-specific DNA binding,DNA binding,protein binding,histone methyltransferase activity (H3-K4 specific),metal ion binding,transcription coactivator activity,histone binding		0.227364	593389	11436.2	9868.15	8885.65	9502.54	12334.8	14961.6	6872.4	8534.98
O14727;O14727-4;O14727-5	O14727;O14727-4;O14727-5	APAF1	Apoptotic protease-activating factor 1;Isoform 4 of Apoptotic protease-activating factor 1;Isoform 5 of Apoptotic protease-activating factor 1			2020.5	15.084	6078	3489.05	21.0569	5732	2707.28	19.1381	5861	3468.57	21.5642	5715	2880.98	21.7276	5674	1835.26	17.6933	5833	1383.06	13.0625	5911	1332.41	12.2932	6001	1559.82	14.5896	5793	1020.61	11.8111	5898	extracellular region,nucleus,cytosol,macromolecular complex,secretory granule lumen,apoptosome,extracellular exosome,ficolin-1-rich granule lumen	response to hypoxia,kidney development,neural tube closure,apoptotic process,activation of cysteine-type endopeptidase activity involved in apoptotic process,nervous system development,aging,response to nutrient,activation of cysteine-type endopeptidase activity involved in apoptotic process by cytochrome c,cardiac muscle cell apoptotic process,cell differentiation,forebrain development,regulatio…	nucleotide binding,protein binding,ATP binding,cysteine-type endopeptidase activator activity involved in apoptotic process,heat shock protein binding,identical protein binding,ADP binding		0.190632	141840	73363.7	91672.2	84146.1	92043	92163.2	81985.5	60950.6	55079.6
O14730	O14730	RIOK3	Serine/threonine-protein kinase RIO3			2992.54	22.3407	5515	4220.98	25.4742	5436	3515.63	24.8524	5459	4984.4	30.9883	5146	4229.4	31.897	5060	1890.02	18.2212	5795	2450.12	23.1403	5110	1764.78	16.2824	5636	2690.07	25.1613	5034	1650.43	19.0997	5213	cytosol,preribosome, small subunit precursor	protein phosphorylation,chromosome segregation,maturation of SSU-rRNA,negative regulation of protein complex assembly,positive regulation of interferon-beta production,negative regulation of MDA-5 signaling pathway,negative regulation of I-kappaB kinase/NF-kappaB signaling,innate immune response,positive regulation of innate immune response,defense response to virus,cellular response to dsRNA,cel…	protein serine/threonine kinase activity,protein binding,ATP binding,metal ion binding,caspase binding		0.177971	59093	45268.9	46204.1	45524	55105	56368.1	35175.6	44984.1	30393.5
O14733;O14733-4	O14733;O14733-4	MAP2K7	Dual specificity mitogen-activated protein kinase kinase 7;Isoform 4 of Dual specificity mitogen-activated protein kinase kinase 7			9550.06	71.2956	3573	13467.5	81.2779	3470	9976.94	70.5282	3740	11644.1	72.392	3720	11349	85.5912	3413	8491.07	81.8605	3321	8062.23	76.1444	3301	8683	80.1121	3250	8945.56	83.6715	3189	6727.33	77.8526	3125	nucleus,cytoplasm,cytosol	apoptotic process,response to osmotic stress,signal transduction,JNK cascade,activation of JUN kinase activity,response to heat,response to UV,peptidyl-tyrosine phosphorylation,positive regulation of telomere maintenance via telomerase,response to tumor necrosis factor,Fc-epsilon receptor signaling pathway,positive regulation of transcription, DNA-templated,stress-activated MAPK cascade,positive …	magnesium ion binding,protein serine/threonine kinase activity,MAP kinase kinase activity,protein tyrosine kinase activity,protein binding,ATP binding,enzyme binding,protein kinase binding,protein phosphatase binding,JUN kinase kinase activity		0.0799957	47484.9	116087	118460	103814	103444	121544	126987	118945	120165
O14734	O14734	ACOT8	Acyl-coenzyme A thioesterase 8			20045.2	149.647	2468	26124.5	157.665	2489	22417.1	158.469	2521	25982.2	161.533	2534	21492.5	162.091	2482	17361.9	167.382	2340	14972.7	141.411	2484	15632.3	144.229	2484	13926.5	130.26	2599	9525.82	110.238	2662	peroxisomal matrix,cytosol	protein targeting to peroxisome,acyl-CoA metabolic process,bile acid biosynthetic process,viral process,peroxisome fission,fatty acid beta-oxidation using acyl-CoA oxidase,alpha-linolenic acid metabolic process,dicarboxylic acid catabolic process,negative regulation of CD4 biosynthetic process,fatty acid catabolic process	acetyl-CoA hydrolase activity,succinyl-CoA hydrolase activity,protein binding,CoA hydrolase activity,palmitoyl-CoA hydrolase activity,choloyl-CoA hydrolase activity,glutaryl-CoA hydrolase activity,acetoacetyl-CoA hydrolase activity,acyl-CoA hydrolase activity,hydroxymethylglutaryl-CoA hydrolase activity,carboxylic ester hydrolase activity,medium-chain acyl-CoA hydrolase activity,Requires Ontology…		0.0919773	35914.2	184289	173798	176420	174576	174089	196383	167071	163623
O14735;O14735-3	O14735;O14735-3	CDIPT	CDP-diacylglycerol--inositol 3-phosphatidyltransferase;Isoform 3 of CDP-diacylglycerol--inositol 3-phosphatidyltransferase			111571	832.93	841	153276	925.044	839	138646	980.103	784	135111	839.989	906	133964	1010.32	779	108598	1046.97	715	120982	1142.63	693	119408	1101.69	716	115596	1081.22	726	79279.6	917.47	753	endoplasmic reticulum membrane,plasma membrane,membrane,integral component of membrane,Golgi apparatus	phosphatidylinositol biosynthetic process,CDP-diacylglycerol metabolic process	CDP-diacylglycerol-inositol 3-phosphatidyltransferase activity,protein binding,diacylglycerol binding,manganese ion binding,carbohydrate binding,alcohol binding		0.118643	23538.8	672295	668331	715142	594998	711200	805092	884796	819165
O14737	O14737	PDCD5	Programmed cell death protein 5			127145	949.198	761	152146	918.222	840	113885	805.064	913	137368	854.025	896	117116	883.259	854	84672.4	816.307	858	97211.7	918.124	793	103365	953.678	785	97700.7	913.834	814	70660.7	817.727	819	nucleus,cytoplasm,extracellular exosome,cytosol	apoptotic process,negative regulation of cell proliferation,positive regulation of gene expression,positive regulation of apoptotic process,positive regulation of cysteine-type endopeptidase activity involved in apoptotic process,cellular response to transforming growth factor beta stimulus,positive regulation of release of cytochrome c from mitochondria,positive regulation of protein import into…	DNA binding,protein binding,heparin binding,acetyltransferase activator activity,beta-tubulin binding		0.0842899	14285.1	464950	402601	356492	367123	377327	380947	431457	430339
O14744	O14744	PRMT5	Protein arginine N-methyltransferase 5			33639.5	251.134	1837	40875.2	246.687	1971	34654.4	244.977	1973	43122	268.091	1904	33086.8	249.532	1939	24740.9	238.521	1902	29097.8	274.816	1722	30262.1	279.208	1728	27771.3	259.757	1804	21002.3	243.051	1757	nucleus,nucleoplasm,cytoplasm,Golgi apparatus,cytosol,methylosome,histone methyltransferase complex	spliceosomal snRNP assembly,DNA-templated transcription, termination,regulation of mitotic nuclear division,peptidyl-arginine methylation,peptidyl-arginine methylation, to symmetrical-dimethyl arginine,circadian regulation of gene expression,peptidyl-arginine N-methylation,endothelial cell activation,histone H4-R3 methylation,regulation of DNA methylation,negative regulation of cell differentiati…	p53 binding,transcription corepressor activity,protein binding,methyltransferase activity,methyl-CpG binding,histone-arginine N-methyltransferase activity,protein-arginine N-methyltransferase activity,protein-arginine omega-N symmetric methyltransferase activity,identical protein binding,ribonucleoprotein complex binding,histone methyltransferase activity (H4-R3 specific),protein heterodimerizati…		0.0708976	72683.9	625908	550338	551949	586380	542389	566362	657104	641049
O14745	O14745	SLC9A3R1	Na(+)/H(+) exchange regulatory cofactor NHE-RF1			24422.7	182.327	2231	34660.4	209.18	2150	27824	196.692	2250	32280.6	200.69	2260	23649.7	178.36	2377	18243.1	175.877	2259	25813.2	243.795	1858	28379.1	261.835	1801	24958.5	233.447	1932	19852.7	229.747	1818	ruffle,cytoplasm,microvillus,endomembrane system,actin cytoskeleton,membrane,apical plasma membrane,filopodium,brush border membrane,microvillus membrane,vesicle,stereocilium tip,membrane raft,perinuclear region of cytoplasm,extracellular exosome,cell periphery,sperm midpiece,plasma membrane protein complex,nucleus	morphogenesis of an epithelium,renal sodium ion transport,plasma membrane organization,nuclear migration,adenylate cyclase-activating dopamine receptor signaling pathway,sensory perception of sound,negative regulation of cell proliferation,regulation of cell shape,regulation of cell size,negative regulation of platelet-derived growth factor receptor signaling pathway,negative regulation of phosph…	receptor binding,protein binding,beta-catenin binding,chloride channel regulator activity,phosphatase binding,PDZ domain binding,beta-2 adrenergic receptor binding,type 2 metabotropic glutamate receptor binding,type 3 metabotropic glutamate receptor binding,protein self-association,macromolecular complex binding,myosin II binding,protein N-terminus binding,dopamine receptor binding,binding, bridg…		0.16283	38868.4	243005	249552	236984	234736	207320	223324	311728	321477
O14763;O14763-2	O14763;O14763-2	TNFRSF10B	Tumor necrosis factor receptor superfamily member 10B;Isoform Short of Tumor necrosis factor receptor superfamily member 10B			5147.11	38.4255	4621	6833.05	41.2384	4616	7219.64	51.0365	4258	8715.76	54.1863	4211	5262.76	39.6903	4696	4258.2	41.0523	4495	7178.64	67.7993	3469	7471.57	68.935	3484	7432.09	69.5154	3467	4766.96	55.1661	3624	plasma membrane,cell surface,integral component of membrane	apoptotic process,activation of cysteine-type endopeptidase activity involved in apoptotic process,cell surface receptor signaling pathway,activation of NF-kappaB-inducing kinase activity,extrinsic apoptotic signaling pathway via death domain receptors,response to endoplasmic reticulum stress,regulation of apoptotic process,positive regulation of I-kappaB kinase/NF-kappaB signaling,leukocyte migr…	protein binding,signaling receptor activity,TRAIL binding		0.250252	47878.3	63084.9	60601.7	75745.4	78070.4	56829.1	64210.4	106787	104257
O14772	O14772	FPGT	Fucose-1-phosphate guanylyltransferase			3414.46	25.4905	5279	4534.91	27.3688	5298	6295.02	44.5003	4513	5592.95	34.7716	4964	4261.72	32.1408	5049	3580.03	34.5143	4790	2952.77	27.8877	4816	3453.06	31.859	4673	3309.8	30.958	4698	1983.99	22.9599	4958	cytoplasm,cytosol	fucose metabolic process	catalytic activity,GTP binding,fucose-1-phosphate guanylyltransferase activity		0.164846	68009.5	59445	57130.7	93814.2	71162.7	65369.3	76682.7	62393	68442.8
O14773	O14773	TPP1	Tripeptidyl-peptidase 1			55476.6	414.158	1354	68969.2	416.239	1420	133224	941.778	817	133915	832.557	912	64641.5	487.509	1285	46119.8	444.63	1303	45574.8	430.435	1339	48180.5	444.528	1339	68272.4	638.579	1044	49576.8	573.732	1039	lysosome,Golgi apparatus,melanosome,lysosomal lumen,membrane raft,recycling endosome,extracellular exosome	proteolysis,lipid metabolic process,lysosome organization,nervous system development,protein catabolic process,epithelial cell differentiation,IRE1-mediated unfolded protein response,peptide catabolic process,bone resorption,neuromuscular process controlling balance,protein localization to chromosome, telomeric region,central nervous system development	endopeptidase activity,serine-type endopeptidase activity,protein binding,peptidase activity,serine-type peptidase activity,tripeptidyl-peptidase activity,lysophosphatidic acid binding,peptide binding,metal ion binding,Requires Ontology		0.31271	61247.9	869810	782489	1.78804e+06	1.53449e+06	892939	889649	867267	860037
O14775-2	O14775-2	GNB5	Isoform 2 of Guanine nucleotide-binding protein subunit beta-5			6344.14	47.3619	4256	10407.1	62.8082	3919	6314.68	44.6392	4507	6982.33	43.4095	4599	4658.83	35.1356	4885	3217.82	31.0222	4972	2858.35	26.9959	4866	2844.74	26.2464	4967	2859.24	26.7437	4938	2183.42	25.2678	4829					0.315339	38759.7	62947.1	74720.6	53633.1	50631.7	40726.3	39280.9	34421.6	32134.8
O14776;O14776-2	O14776;O14776-2	TCERG1	Transcription elongation regulator 1;Isoform 2 of Transcription elongation regulator 1			20982.2	156.642	2407	27540.9	166.213	2429	22236.2	157.191	2533	27592.9	171.546	2445	26702.7	201.385	2210	19000.2	183.176	2212	21813.9	206.023	2057	23080.7	212.95	2037	22659.9	211.947	2034	17601.3	203.693	1942	nucleoplasm,nuclear speck,nucleus	negative regulation of transcription from RNA polymerase II promoter,mRNA processing,RNA splicing,positive regulation of transcription elongation from RNA polymerase II promoter,negative regulation of transcription elongation from RNA polymerase II promoter,positive regulation of transcription from RNA polymerase II promoter	RNA polymerase II repressing transcription factor binding,obsolete transcription elongation regulator activity,transcription coactivator activity,transcription corepressor activity,RNA binding,protein binding,identical protein binding,ubiquitin-like protein conjugating enzyme binding,RNA polymerase binding,proline-rich region binding,transcription cofactor activity		0.143263	123901	665503	632097	603723	639609	746190	741435	839739	833447
O14782	O14782	KIF3C	Kinesin-like protein KIF3C			956.331	7.13945	6830	1427.68	8.61626	6754	886.61	6.26755	6967	1069.13	6.64682	6954	831.443	6.27052	6963	610.309	5.88384	6941	480.198	4.53526	6875	519.259	4.79084	6848	556.811	5.20808	6787	376.928	4.36204	6802	cytosol,cilium,ciliary tip,microtubule,kinesin complex	retrograde vesicle-mediated transport, Golgi to ER,microtubule-based movement,antigen processing and presentation of exogenous peptide antigen via MHC class II,intraciliary transport involved in cilium morphogenesis,organelle transport along microtubule	motor activity,protein binding,ATP binding,ATPase activity,microtubule binding,microtubule motor activity		0.202736	89426.2	21892.5	23649.8	17374	17887	16769.3	17189.2	13342	13533.3
O14786	O14786	NRP1	Neuropilin-1			4204.42	31.3879	4951	5848.45	35.2962	4878	4540.81	32.0995	5066	5307.04	32.9941	5053	3645.54	27.4937	5300	2535.62	24.4453	5340	1718.69	16.2323	5632	1843.86	17.012	5576	1414.26	13.2281	5915	999.194	11.5633	5926	semaphorin receptor complex,extracellular space,early endosome,cytosol,neurofilament,plasma membrane,focal adhesion,cell surface,axon,growth cone,cytoplasmic vesicle,mitochondrial membrane,neuron projection,neuronal cell body,receptor complex,sorting endosome,glutamatergic synapse,integral component of postsynaptic membrane	angiogenesis,patterning of blood vessels,neuron migration,positive regulation of endothelial cell proliferation,sprouting angiogenesis,cell migration involved in sprouting angiogenesis,outflow tract septum morphogenesis,substrate-dependent cell migration, cell extension,signal transduction,integrin-mediated signaling pathway,cell-cell signaling,axon guidance,axonal fasciculation,response to wound…	vascular endothelial growth factor-activated receptor activity,GTPase activator activity,protein binding,heparin binding,coreceptor activity,semaphorin receptor activity,growth factor binding,protein kinase binding,cytokine binding,vascular endothelial growth factor binding,metal ion binding		0.350087	103134	111002	111732	102622	102399	84797.6	82362.2	55072.9	55422.4
O14787	O14787	TNPO2	Transportin-2			38913.8	290.51	1677	53495.8	322.854	1662	39175.8	276.939	1833	39957.3	248.416	1988	37299.6	281.304	1817	28310.2	272.932	1756	25496.4	240.803	1875	24341.1	224.579	1977	23922.4	223.756	1972	13718.1	158.754	2239	cytoplasm,nucleus	protein import into nucleus	protein binding,Ran GTPase binding,nuclear import signal receptor activity,nuclear localization sequence binding		0.163089	101388	1.00998e+06	1.0047e+06	870377	757923	852924	904003	803162	719253
O14795;O14795-2	O14795;O14795-2	UNC13B	Protein unc-13 homolog B;Isoform 2 of Protein unc-13 homolog B			3648.03	27.2342	5168	4948.08	29.8623	5154	2915.15	20.6075	5753	3623.67	22.5285	5638	3546.77	26.7488	5342	2568.75	24.7647	5318	2670.72	25.2238	4971	2856.29	26.353	4963	2920.41	27.3158	4903	1824.26	21.1114	5085	Golgi apparatus,cytosol,plasma membrane,membrane,early phagosome,terminal bouton,calyx of Held,presynaptic active zone,ribbon synapse,Requires Ontology,glutamatergic synapse,neuromuscular junction,presynaptic membrane,synaptic vesicle membrane,presynaptic active zone cytoplasmic component	chemical synaptic transmission,neurotransmitter secretion,positive regulation of synaptic vesicle priming,glutamate secretion,synaptic vesicle priming,negative regulation of synaptic plasticity,intracellular signal transduction,positive regulation of apoptotic process,regulation of short-term neuronal synaptic plasticity,positive regulation of protein secretion,innervation,acrosomal vesicle exocy…	calcium ion binding,protein binding,calmodulin binding,phospholipid binding,Rab GTPase binding,diacylglycerol binding,GTP-dependent protein binding,syntaxin-1 binding		0.11806	180679	168728	165606	115417	122489	144530	146174	149924	150405
O14802	O14802	POLR3A	DNA-directed RNA polymerase III subunit RPC1			3127.65	23.3493	5438	3634.05	21.932	5678	3721.07	26.3047	5370	3871.46	24.0691	5532	3033.92	22.881	5584	2534.87	24.4381	5341	2315.97	21.8734	5191	2651.4	24.4626	5070	2501.79	23.4003	5145	1806.5	20.9059	5098	nucleoplasm,DNA-directed RNA polymerase III complex,cytosol,membrane	transcription, DNA-templated,positive regulation of type I interferon production,positive regulation of interferon-beta production,innate immune response,defense response to virus	DNA binding,chromatin binding,DNA-directed RNA polymerase activity,metal ion binding		0.0652567	155641	124614	104773	126910	112731	106500	124257	111994	120269
O14807	O14807	MRAS	Ras-related protein M-Ras			32682.8	243.992	1876	40389.1	243.753	1983	25171.5	177.94	2371	31729.6	197.264	2279	18887.5	142.445	2620	11606.4	111.895	2810	16675.7	157.495	2361	17739	163.666	2348	18098.7	169.285	2306	11946.7	138.254	2394	plasma membrane	Ras protein signal transduction,multicellular organism development,muscle organ development,actin cytoskeleton organization,cellular response to leukemia inhibitory factor	GTPase activity,protein binding,GTP-dependent protein binding,GTP binding,GDP binding		0.250459	23846.5	199511	178410	131533	141557	101582	87169.1	123551	123284
O14818	O14818	PSMA7	Proteasome subunit alpha type-7			316243	2360.9	350	489818	2956.12	290	402118	2842.62	316	525634	3267.89	271	411645	3104.52	285	280502	2704.26	316	370196	3496.35	256	383979	3542.71	259	376952	3525.78	257	263144	3045.26	282	proteasome complex,nucleus,nucleoplasm,cytosol,proteasome core complex,proteasome core complex, alpha-subunit complex,extracellular exosome,postsynapse,cytoplasm	MAPK cascade,protein polyubiquitination,stimulatory C-type lectin receptor signaling pathway,antigen processing and presentation of exogenous peptide antigen via MHC class I, TAP-dependent,regulation of cellular amino acid metabolic process,negative regulation of G2/M transition of mitotic cell cycle,viral process,protein deubiquitination,anaphase-promoting complex-dependent catabolic process,SCF…	threonine-type endopeptidase activity,protein binding,identical protein binding,endopeptidase activity		0.126062	27886.8	2257584	2.53026e+06	2.45728e+06	2.74236e+06	2589055	2463631	3207511	3.12077e+06
O14827	O14827	RASGRF2	Ras-specific guanine nucleotide-releasing factor 2			951.976	7.10693	6831	913.07	5.5105	7038	761.316	5.38183	7058	610.486	3.79542	7193	561.991	4.23839	7145	771.267	7.4356	6788	227.729	2.1508	7173	202.376	1.86718	7210	198.53	1.85693	7227	90.9409	1.05242	7282	endoplasmic reticulum,endoplasmic reticulum membrane,cytosol,plasma membrane	MAPK cascade,G-protein coupled receptor signaling pathway,small GTPase mediated signal transduction,response to endoplasmic reticulum stress,regulation of Rho protein signal transduction,positive regulation of apoptotic process,regulation of small GTPase mediated signal transduction	Ras guanyl-nucleotide exchange factor activity,calmodulin binding		0.58218	140764	34303.7	23808.3	23483.3	16077.2	17841.9	34193	9959.72	8302.42
O14828	O14828	SCAMP3	Secretory carrier-associated membrane protein 3			16634.2	124.182	2713	21774.3	131.411	2724	18457.5	130.478	2767	23238.2	144.473	2672	17266.3	130.217	2742	12316.5	118.74	2741	13723	129.608	2586	15370.8	141.816	2509	13427	125.588	2647	11076.4	128.182	2478	integral component of membrane,intracellular membrane-bounded organelle,extracellular exosome,recycling endosome membrane,Golgi membrane,trans-Golgi network membrane,Golgi apparatus	post-Golgi vesicle-mediated transport,protein transport	ubiquitin protein ligase binding		0.0585032	38287	163033	154428	154855	166454	149097	148517	163244	171515
O14832	O14832	PHYH	Phytanoyl-CoA dioxygenase, peroxisomal			2274.61	16.981	5921	4015.15	24.232	5516	5203.54	36.7845	4844	6087.16	37.8441	4833	3349.68	25.2624	5420	2653.96	25.5862	5268	2654.52	25.0708	4979	2944.96	27.1711	4898	3349.65	31.3306	4681	2458.49	28.4512	4642	mitochondrion,peroxisome,peroxisomal matrix,cytosol,Requires Ontology	fatty acid alpha-oxidation,2-oxoglutarate metabolic process,protein targeting to peroxisome,isoprenoid metabolic process,2-oxobutyrate catabolic process,methyl-branched fatty acid metabolic process	protein binding,ferrous iron binding,carboxylic acid binding,L-ascorbic acid binding,phytanoyl-CoA dioxygenase activity		0.204199	38538.3	22440	28663.3	43943.4	43888.3	29114.8	32212.6	31784.5	33077
O14841	O14841	OPLAH	5-oxoprolinase			449.398	3.35496	7189	523.625	3.16015	7225	486.271	3.43751	7207	990.574	6.15845	6995	663.47	5.00371	7081	524.727	5.05877	7029	335.332	3.16707	7049	449.289	4.14528	6939	292.239	2.73343	7119	272.243	3.15056	7002	cytosol	glutathione biosynthetic process,glutathione metabolic process	protein binding,ATP binding,identical protein binding,5-oxoprolinase (ATP-hydrolyzing) activity		0.253093	137457	15813.3	13332.7	14647	25474	20568.7	22716.5	14321.2	17999
O14867	O14867	BACH1	Transcription regulator protein BACH1			1018.61	7.6044	6788	1332.38	8.04107	6804	1274.7	9.01103	6720	1427.44	8.87443	6754	1387.89	10.4671	6584	1114.83	10.7478	6435	382.552	3.61304	6999	488.22	4.50446	6892	534.531	4.99969	6813	324.405	3.75421	6901	nuclear chromatin,nucleus,cytoplasm,cytosol	regulation of transcription involved in G1/S transition of mitotic cell cycle,regulation of transcription involved in G2/M transition of mitotic cell cycle,negative regulation of transcription from RNA polymerase II promoter,DNA repair,regulation of transcription, DNA-templated,positive regulation of transcription from RNA polymerase II promoter,regulation of transcription from RNA polymerase II …	RNA polymerase II transcription factor activity, sequence-specific DNA binding,transcriptional repressor activity, RNA polymerase II transcription regulatory region sequence-specific binding,transcriptional activator activity, RNA polymerase II transcription regulatory region sequence-specific binding,transcription factor activity, sequence-specific DNA binding,protein binding,heme binding,RNA po…		0.360321	81957.7	21370.8	20227.8	22892.9	21887.1	25654.6	28776.6	9741.3	11661.6
O14874	O14874	BCKDK	[3-methyl-2-oxobutanoate dehydrogenase [lipoamide]] kinase, mitochondrial			4944.41	36.9123	4685	6944.56	41.9113	4584	6968.13	49.2585	4325	8948.41	55.6327	4157	5586.9	42.1349	4594	4059.74	39.1391	4572	4112.45	38.8404	4334	4726.34	43.6067	4207	3904.77	36.5229	4443	3838.62	44.4227	3956	mitochondrion,mitochondrial matrix,mitochondrial alpha-ketoglutarate dehydrogenase complex	protein phosphorylation,cellular amino acid catabolic process,branched-chain amino acid catabolic process,phosphorylation,negative regulation of pyruvate dehydrogenase activity,glucose homeostasis	protein serine/threonine kinase activity,protein binding,ATP binding,kinase activity,[3-methyl-2-oxobutanoate dehydrogenase (acetyl-transferring)] kinase activity		0.122126	46360.4	58679.3	59638.1	70789	77613.2	58416.8	59277.1	59235.9	63859.7
O14880	O14880	MGST3	Microsomal glutathione S-transferase 3			145510	1086.3	686	195714	1181.16	675	140938	996.309	773	122460	761.337	969	143238	1080.26	742	107752	1038.82	724	91779.6	866.82	833	76654.5	707.238	974	85549.8	800.182	897	27108.5	313.716	1533	endoplasmic reticulum membrane,membrane,integral component of membrane,intracellular membrane-bounded organelle,nuclear envelope,endoplasmic reticulum	lipid metabolic process,xenobiotic metabolic process,response to organonitrogen compound,leukotriene biosynthetic process,oxidation-reduction process,cellular oxidant detoxification,glutathione derivative biosynthetic process	leukotriene-C4 synthase activity,glutathione peroxidase activity,protein binding,identical protein binding,glutathione transferase activity		0.280167	16516.3	615216	598780	510086	378397	533567	560506	470972	368981
O14893;O14893-2;O14893-3	O14893;O14893-2;O14893-3	GEMIN2	Gem-associated protein 2;Isoform 2 of Gem-associated protein 2;Isoform 3 of Gem-associated protein 2			8064.74	60.207	3836	10024.2	60.4975	3969	9206.19	65.0797	3861	12963	80.5913	3550	12226.3	92.2078	3291	8790.06	84.7429	3271	10172	96.0702	2963	11552.1	106.583	2864	10722.4	100.291	2916	8634.67	99.9255	2777	nucleoplasm,spliceosomal complex,nucleolus,cytosol,nuclear body,SMN complex,SMN-Sm protein complex,Gemini of coiled bodies,nucleus,cytoplasm	spliceosomal complex assembly,RNA splicing, via transesterification reactions,spliceosomal snRNP assembly,mRNA processing,RNA splicing,nuclear import	protein binding		0.224895	31585.1	65207.3	58649.6	63718.4	76600	87095.9	87440.9	99821.8	106340
O14904	O14904	WNT9A	Protein Wnt-9a			1275.14	9.51952	6596	842.011	5.08165	7086	1280.39	9.0512	6717	1798.32	11.1803	6558	1074.97	8.10716	6793	586.58	5.65509	6976	853.307	8.05912	6413	1002.49	9.24924	6307	756.551	7.07633	6557	391.726	4.53328	6769	extracellular region,extracellular space	mitotic cell cycle checkpoint,cell-cell signaling,multicellular organism development,negative regulation of cell proliferation,Wnt signaling pathway,neuron differentiation,negative regulation of chondrocyte differentiation,embryonic forelimb morphogenesis,negative regulation of cysteine-type endopeptidase activity involved in apoptotic process,positive regulation of cell differentiation,positive …	protein binding,receptor agonist activity,cytokine activity,frizzled binding		0.260835	40320.2	13161.5	6288.86	11312.7	13565.4	9775.5	7448.87	10689.7	11780.2
O14907	O14907	TAX1BP3	Tax1-binding protein 3			33796.9	252.309	1832	43644.7	263.401	1890	40894.7	289.09	1789	47488	295.235	1784	45166.8	340.636	1598	31476.7	303.459	1629	31420.2	296.751	1648	31871.4	294.055	1679	38143.5	356.772	1531	29767.9	344.492	1449	fibrillar center,cytoplasm,cytosol,plasma membrane,actin cytoskeleton,intracellular membrane-bounded organelle,extracellular exosome	Rho protein signal transduction,negative regulation of cell proliferation,Wnt signaling pathway,negative regulation of Wnt signaling pathway,activation of GTPase activity,negative regulation of protein localization to cell surface	protein binding,beta-catenin binding,protein C-terminus binding		0.13474	13734.7	118828	111041	123080	122024	139913	136160	134080	127577
O14908	O14908	GIPC1	PDZ domain-containing protein GIPC1			6608.37	49.3345	4194	11144.8	67.2601	3794	10486	74.1267	3648	11395.2	70.8443	3757	8740.28	65.9169	3847	5601.05	53.9984	4020	5691.94	53.758	3832	5755.78	53.1046	3892	5284.28	49.426	3977	3874.99	44.8436	3939	cytoplasm,cytosol,brush border,cell cortex,synaptic vesicle,vesicle membrane,membrane,endocytic vesicle,cytoplasmic vesicle,dendritic spine,dendritic shaft,extracellular exosome,Requires Ontology,glutamatergic synapse	protein targeting,G-protein coupled receptor signaling pathway,chemical synaptic transmission,glutamate secretion,positive regulation of transforming growth factor beta receptor signaling pathway,regulation of protein stability,negative regulation of proteasomal ubiquitin-dependent protein catabolic process,positive regulation of cytokinesis,endothelial cell migration,positive regulation of melan…	actin binding,receptor binding,protein binding,myosin binding,PDZ domain binding,identical protein binding,cadherin binding		0.131371	36049.2	60983.6	74421.4	82833.7	76852.6	71062.4	63592.4	63751.9	60472
O14910	O14910	LIN7A	Protein lin-7 homolog A			110736	826.694	850	183163	1105.41	718	130806	924.681	827	153174	952.29	819	75374.1	568.452	1164	48037.7	463.121	1265	57306	541.231	1169	64663.8	596.608	1106	70573.5	660.103	1020	54346.1	628.926	972	plasma membrane,bicellular tight junction,extracellular exosome,presynapse,postsynaptic density membrane,synapse,basolateral plasma membrane,cell-cell junction,MPP7-DLG1-LIN7 complex	exocytosis,neurotransmitter secretion,protein transport,synaptic vesicle transport,inner ear development,macromolecular complex assembly,protein localization to basolateral plasma membrane,maintenance of epithelial cell apical/basal polarity	protein binding,L27 domain binding		0.271354	25996.7	736937	882037	745155	744982	441936	393316	462866	489929
O14917	O14917	PCDH17	Protocadherin-17			2309.07	17.2382	5895	3485.65	21.0364	5735	1630.89	11.529	6494	1916.63	11.9158	6479	2148.62	16.2043	6100	1442.29	13.9048	6160	974.522	9.20396	6299	1006.42	9.28554	6302	853.103	7.97942	6454	530.215	6.13596	6567	glutamatergic synapse,GABA-ergic synapse,integral component of postsynaptic membrane,integral component of presynaptic membrane,integral component of plasma membrane	homophilic cell adhesion via plasma membrane adhesion molecules,adult behavior,negative regulation of synaptic transmission,synaptic membrane adhesion,presynaptic active zone assembly,regulation of synaptic vesicle clustering,cell adhesion	calcium ion binding,protein binding		0.360815	126229	74613.9	81503.5	45111.6	45262.9	61170	57339.3	38219.9	37024.9
O14920	O14920	IKBKB	Inhibitor of nuclear factor kappa-B kinase subunit beta			2030.46	15.1583	6069	2235.03	13.4887	6328	2596.02	18.3516	5909	3102.99	19.2914	5878	2194.94	16.5536	6070	1512.14	14.5782	6099	1290.01	12.1836	5991	1231.52	11.3624	6102	1318.1	12.3288	6009	868.307	10.0486	6094	nucleus,cytosol,IkappaB kinase complex,cytoplasmic side of plasma membrane,CD40 receptor complex,membrane raft,cytoplasm	stimulatory C-type lectin receptor signaling pathway,antigen processing and presentation of exogenous peptide antigen via MHC class I, TAP-dependent,MyD88-independent toll-like receptor signaling pathway,protein phosphorylation,inflammatory response,I-kappaB kinase/NF-kappaB signaling,I-kappaB phosphorylation,response to virus,regulation of tumor necrosis factor-mediated signaling pathway,viral p…	protein kinase activity,protein serine/threonine kinase activity,protein binding,ATP binding,IkappaB kinase activity,protein kinase binding,identical protein binding,protein homodimerization activity,protein heterodimerization activity,scaffold protein binding,transferrin receptor binding		0.180311	86563.9	44993.9	35838.6	49243.2	50252.6	42852.6	41225.9	34695	31069.3
O14924	O14924	RGS12	Regulator of G-protein signaling 12			2329	17.3871	5882	3014.11	18.1905	5944	1747.87	12.3559	6423	1971.05	12.2541	6451	1813.35	13.6758	6289	1327.8	12.801	6257	1003.06	9.47346	6264	1142.7	10.5429	6176	1000.7	9.35999	6300	721.192	8.34606	6286	condensed nuclear chromosome,nucleus,nucleoplasm,nucleolus,cytoplasm,cytosol,plasma membrane,nuclear matrix,dendrite,synapse	G-protein coupled receptor signaling pathway,regulation of G-protein coupled receptor protein signaling pathway,negative regulation of signal transduction,positive regulation of GTPase activity	GTPase activity,GTPase activator activity,protein binding,GTPase regulator activity		0.261497	156357	93220.5	87298.8	59886.7	57657.8	63946.8	65386.9	48728.3	52072
O14925;Q5SRD1	O14925;Q5SRD1	TIMM23	Mitochondrial import inner membrane translocase subunit Tim23;Putative mitochondrial import inner membrane translocase subunit Tim23B			13782.1	102.89	2971	16612.9	100.261	3140	12416.8	87.7762	3357	11387.4	70.7961	3758	8379.17	63.1935	3925	6708.8	64.678	3709	3514.54	33.1933	4572	3326.41	30.6905	4728	3863.43	36.1362	4459	2569.81	29.7394	4578	cellular_component,mitochondrial inner membrane presequence translocase complex,integral component of mitochondrial inner membrane;mitochondrion,mitochondrial inner membrane,mitochondrial inner membrane presequence translocase complex,mitochondrial intermembrane space,integral component of mitochondrial inner membrane	biological_process,protein import into mitochondrial matrix;protein targeting to mitochondrion,protein import into mitochondrial matrix	molecular_function,P-P-bond-hydrolysis-driven protein transmembrane transporter activity,protein transmembrane transporter activity;protein binding,P-P-bond-hydrolysis-driven protein transmembrane transporter activity,protein transmembrane transporter activity		0.462552	21943.1	77417.2	67526.8	59705.2	46748.3	41468.5	46364.3	23960.9	21273
O14929	O14929	HAT1	Histone acetyltransferase type B catalytic subunit			15058.8	112.421	2843	23730.9	143.219	2617	18452.9	130.446	2768	18463.6	114.789	2978	19507.2	147.118	2590	14889.8	143.549	2523	11593.1	109.492	2800	11539.7	106.469	2866	11179	104.562	2869	8235.69	95.3082	2848	nuclear chromosome, telomeric region,nuclear chromatin,nucleus,nucleoplasm,cytoplasm,nuclear matrix,macromolecular complex	DNA packaging,DNA replication-dependent nucleosome assembly,DNA replication-independent nucleosome assembly,chromatin silencing at telomere,internal protein amino acid acetylation,response to nutrient,histone H4 acetylation	histone acetyltransferase activity,protein binding,H4 histone acetyltransferase activity		0.12874	49512.6	190867	217651	200209	171031	217836	232191	178341	166519
O14933	O14933	UBE2L6	Ubiquitin/ISG15-conjugating enzyme E2 L6			50133.9	374.273	1434	59466.1	358.886	1554	26463.5	187.074	2310	32227.7	200.361	2264	41170.8	310.5	1710	27620.2	266.28	1783	20705.9	195.559	2106	16434.3	151.628	2427	12067.4	112.871	2772	15699.7	181.686	2065	nucleoplasm,cytosol,nucleus,ubiquitin ligase complex	cellular protein modification process,translesion synthesis,negative regulation of type I interferon production,cellular protein metabolic process,ISG15-protein conjugation,ubiquitin-dependent protein catabolic process,protein polyubiquitination	ubiquitin-protein transferase activity,protein binding,ubiquitin binding,ubiquitin protein ligase binding,ubiquitin conjugating enzyme activity,ISG15 transferase activity		0.384539	17768.7	228040	195730	103040	107134	164992	154569	114311	85106.1
O14936-2	O14936-2	CASK	Isoform 2 of Peripheral plasma membrane protein CASK			41418	309.204	1622	61050.6	368.449	1531	57274.8	404.883	1463	64175.4	398.982	1484	32351.1	243.984	1972	23337.6	224.992	1966	27362.8	258.43	1794	28257.9	260.716	1807	41149.4	384.887	1463	29445.6	340.762	1459					0.211571	104520	1.10818e+06	1.18201e+06	1.31179e+06	1.2549e+06	762619	768238	888580	860783
O14949	O14949	UQCRQ	Cytochrome b-c1 complex subunit 8			266745	1991.37	411	360953	2178.4	400	315752	2232.09	398	383941	2386.98	375	282346	2129.38	410	198156	1910.37	431	235147	2220.86	402	266012	2454.31	366	268231	2508.87	355	206824	2393.49	346	mitochondrion,mitochondrial inner membrane,integral component of membrane,mitochondrial respiratory chain complex III	mitochondrial electron transport, ubiquinol to cytochrome c,subthalamus development,pons development,cerebellar Purkinje cell layer development,hippocampus development,thalamus development,hypothalamus development,pyramidal neuron development,midbrain development	ubiquinol-cytochrome-c reductase activity		0.104491	9906.37	676447	662363	685428	711576	630835	618246	723753	768017
O14950;P19105	O14950;P19105	MYL12B	Myosin regulatory light chain 12B;Myosin regulatory light chain 12A			410976	3068.12	266	540754	3263.52	258	512681	3624.21	243	686179	4266.01	212	497454	3751.67	239	327803	3160.28	270	346565	3273.17	275	359044	3312.65	272	383703	3588.93	254	288548	3339.25	250	cytosol,myosin complex,extracellular exosome;stress fiber,cytosol,brush border,myosin II complex,Z disc,apical part of cell,extracellular exosome,cell cortex region	muscle contraction,platelet aggregation;muscle contraction,regulation of cell shape	calcium ion binding,protein binding;calcium ion binding,protein binding,myosin heavy chain binding		0.0774749	19779.2	2.08088e+06	1981248	2.22207e+06	2.53914e+06	2.21911e+06	2.04203e+06	2.12975e+06	2.06971e+06
O14964	O14964	HGS	Hepatocyte growth factor-regulated tyrosine kinase substrate			26680.2	199.18	2115	35257.6	212.784	2132	27906.1	197.272	2244	32694.6	203.264	2239	26931.9	203.113	2200	19063	183.782	2203	19535.1	184.501	2169	21432.4	197.742	2119	20227.7	189.198	2168	14858.3	171.949	2135	lysosome,endosome,early endosome,cytosol,early endosome membrane,multivesicular body membrane,ESCRT-0 complex,intracellular membrane-bounded organelle,extracellular exosome	protein targeting to lysosome,signal transduction,negative regulation of cell proliferation,membrane invagination,positive regulation of gene expression,negative regulation of platelet-derived growth factor receptor signaling pathway,endosomal transport,macroautophagy,negative regulation of angiogenesis,protein deubiquitination,negative regulation of vascular endothelial growth factor receptor si…	protein binding,protein domain specific binding,ubiquitin-like protein ligase binding,metal ion binding		0.0415919	86192	588679	562926	527070	527212	523544	517485	523143	538384
O14967	O14967	CLGN	Calmegin			8178.05	61.0529	3816	14672	88.5477	3359	10489.9	74.1542	3646	16950.6	105.383	3094	12519.6	94.4197	3254	6697.95	64.5734	3712	9952.92	94.0012	3000	9619.85	88.7557	3104	10044.9	93.9539	3004	7042.86	81.5041	3058	nuclear envelope,endoplasmic reticulum,integral component of membrane,endoplasmic reticulum membrane	single fertilization,binding of sperm to zona pellucida,macromolecular complex assembly,protein folding,endoplasmic reticulum unfolded protein response	protein binding involved in protein folding,unfolded protein binding,calcium ion binding		0.147467	70038.6	146626	190353	160994	222108	197764	147747	216583	196363
O14972	O14972	VPS26C	Vacuolar protein sorting-associated protein 26C			6876.99	51.3399	4128	8784.39	53.015	4204	8204.73	58.0003	4046	9392.25	58.392	4072	6914.76	52.1493	4234	5289.84	50.9981	4104	5379.69	50.8089	3929	5353.83	49.3961	4005	5265.66	49.2518	3985	3440.97	39.8209	4134	nucleus,endosome	endocytic recycling,retrograde transport, endosome to plasma membrane,intracellular protein transport	molecular_function,protein binding		0.0690589	33010.4	58112.9	53714.8	59349.5	58004.6	51481	54996.3	55175.3	51507.4
O14974	O14974	PPP1R12A	Protein phosphatase 1 regulatory subunit 12A			10236.3	76.419	3454	12656.5	76.3836	3562	12723.7	89.9453	3323	14540.1	90.3963	3363	11155.9	84.1351	3442	8201.66	79.0703	3375	8387.19	79.2135	3242	8796.38	81.1582	3233	8694.78	81.3258	3230	6839.81	79.1543	3102	kinetochore,nucleoplasm,nucleolus,centrosome,cytosol,plasma membrane,focal adhesion,actin cytoskeleton,Z disc,A band,contractile fiber,PTW/PP1 phosphatase complex,cytoplasm	G2/M transition of mitotic cell cycle,mitotic cell cycle,protein dephosphorylation,centrosome cycle,signal transduction,regulation of cell adhesion,regulation of myosin-light-chain-phosphatase activity,positive regulation of myosin-light-chain-phosphatase activity,cellular response to drug,negative regulation of catalytic activity,positive regulation of transcription from RNA polymerase II promot…	enzyme inhibitor activity,protein binding,phosphatase regulator activity,protein kinase binding,14-3-3 protein binding		0.0537248	115281	302082	270272	321419	313592	290056	297782	300407	295539
O14979	O14979	HNRNPDL	Heterogeneous nuclear ribonucleoprotein D-like			150432	1123.04	667	194791	1175.59	679	157730	1115.01	715	193170	1200.95	688	156126	1177.46	690	120047	1157.35	655	104267	984.757	768	121351	1119.62	707	106693	997.946	769	88436.7	1023.44	697	nucleoplasm,cytosol	interleukin-12-mediated signaling pathway	RNA binding,protein binding,sequence-specific double-stranded DNA binding,poly(G) binding,poly(A) binding,sequence-specific DNA binding		0.0586069	46437.5	1.78826e+06	1.67559e+06	1.60504e+06	1.67823e+06	1.63518e+06	1.75574e+06	1.50436e+06	1.64235e+06
O14980	O14980	XPO1	Exportin-1			33574	250.646	1840	45137.1	272.408	1845	36076.2	255.027	1921	43863.1	272.699	1883	39121.8	295.046	1770	27641.5	266.486	1782	31527.4	297.763	1644	31345.3	289.201	1693	32298.1	302.097	1662	18832	217.935	1882	kinetochore,nuclear envelope,annulate lamellae,nucleoplasm,nucleolus,cytoplasm,cytosol,Cajal body,membrane,nuclear membrane,macromolecular complex,intracellular membrane-bounded organelle,host cell,ribonucleoprotein complex,nucleus	ribosomal subunit export from nucleus,ribosomal large subunit export from nucleus,ribosomal small subunit export from nucleus,negative regulation of transcription from RNA polymerase II promoter,protein export from nucleus,nucleocytoplasmic transport,regulation of centrosome duplication,viral process,regulation of proteasomal ubiquitin-dependent protein catabolic process,protein localization to n…	RNA binding,nuclear export signal receptor activity,protein binding,Ran GTPase binding,protein domain specific binding		0.0785017	123386	1.06045e+06	1.03165e+06	975414	1.01253e+06	1.08869e+06	1.07416e+06	1.20862e+06	1.12718e+06
O14981	O14981	BTAF1	TATA-binding protein-associated factor 172			1081.67	8.07519	6746	1566.19	9.45215	6681	1206.68	8.53017	6759	1466.2	9.11545	6733	1388.29	10.4701	6583	978.397	9.4325	6560	752.651	7.10847	6534	782.209	7.2169	6525	774.148	7.24092	6524	546.197	6.32091	6547	nucleoplasm,intracellular membrane-bounded organelle	negative regulation of chromatin binding,negative regulation of transcription, DNA-templated	DNA binding,transcription cofactor activity,helicase activity,ATP binding,DNA-dependent ATPase activity		0.125074	206887	57286.6	60021.9	54705.1	56750.6	64779	63751.4	48379.8	47164
O14994	O14994	SYN3	Synapsin-3			9560.09	71.3704	3569	14711.2	88.7838	3352	6030.81	42.6325	4589	6146.97	38.216	4813	13141.3	99.1081	3170	9317.12	89.8242	3181	5975.78	56.4388	3766	6320.29	58.313	3743	4483.46	41.9356	4238	2718.56	31.4608	4488	synaptic vesicle,postsynaptic density,glutamatergic synapse,synaptic vesicle membrane	regulation of synaptic transmission, GABAergic,synaptic vesicle clustering,neurotransmitter secretion	ATP binding		0.375439	63302.7	154920	172504	83656.5	72799	187620	185756	117531	116604
O15013;O15013-4;O15013-5;O15013-6;O15013-7	O15013;O15013-4;O15013-5;O15013-6;O15013-7	ARHGEF10	Rho guanine nucleotide exchange factor 10;Isoform 4 of Rho guanine nucleotide exchange factor 10;Isoform 5 of Rho guanine nucleotide exchange factor 10;Isoform 2 of Rho guanine nucleotide exchange factor 10;Isoform 3 of Rho guanine nucleotide exchange factor 10			684.928	5.1133	7041	1132.62	6.83551	6932	1258.92	8.89947	6731	1063.62	6.6126	6956	899.775	6.78586	6918	721.095	6.95191	6843	302.87	2.86048	7084	346.547	3.19735	7061	361.905	3.38505	7035	141.178	1.63379	7224	centrosome,cytosol	myelination in peripheral nervous system,regulation of Rho protein signal transduction,centrosome duplication,positive regulation of stress fiber assembly,mitotic spindle assembly,activation of GTPase activity,actin cytoskeleton organization	Rho guanyl-nucleotide exchange factor activity,protein binding,kinesin binding,guanyl-nucleotide exchange factor activity		0.425269	151612	26582.8	31808.8	41824.7	30169.1	30767	34432.2	14266.8	15312.6
O15014	O15014	ZNF609	Zinc finger protein 609			2290.87	17.1024	5906	2938.97	17.737	5982	2457.77	17.3743	5991	2918.99	18.1475	5958	2590.27	19.5351	5829	1844.22	17.7797	5824	1481.87	13.9957	5812	1819.72	16.7893	5599	1370.55	12.8193	5962	1297.29	15.013	5564	nucleus,nucleoplasm,integrator complex	regulation of transcription from RNA polymerase II promoter,muscle organ development,positive regulation of transcription from RNA polymerase II promoter,regulation of myoblast proliferation,positive regulation of neuron migration	metal ion binding,promoter-specific chromatin binding		0.104836	151191	88664.5	82309.9	81427.2	82565.9	88326.1	87817.3	69610.2	80183.4
O15015;O15015-1	O15015;O15015-1	ZNF646	Zinc finger protein 646;Isoform 1 of Zinc finger protein 646			117.531	0.877424	7321	394.089	2.37838	7268	330.453	2.33601	7280	434.586	2.70184	7266	147.812	1.11476	7312	97.6307	0.941235	7313	192.242	1.81564	7213	8.23663	0.0759937	7326	90.5203	0.846674	7307	88.7654	1.02725	7286	nuclear chromatin	regulation of transcription, DNA-templated	protein binding,metal ion binding,RNA polymerase II core promoter proximal region sequence-specific DNA binding,RNA polymerase II transcription factor activity, sequence-specific DNA binding		0.56918	200825	6042.19	14660.3	14542.2	16328.1	6694.94	6175.11	11995.1	482.082
O15020	O15020	SPTBN2	Spectrin beta chain, non-erythrocytic 2			3094.32	23.1005	5458	4540.86	27.4047	5295	2883.62	20.3846	5769	3547.03	22.0521	5676	3731.53	28.1422	5259	2695.1	25.9828	5246	2377.93	22.4585	5148	2530.78	23.3498	5137	2452.06	22.9351	5173	1902.06	22.0118	5015	extracellular space,cytosol,spectrin,apical plasma membrane,cell junction,neuronal cell body,Requires Ontology,presynapse,glutamatergic synapse	MAPK cascade,ER to Golgi vesicle-mediated transport,cytoskeleton organization,axon guidance,synapse assembly,vesicle-mediated transport,antigen processing and presentation of exogenous peptide antigen via MHC class II,cerebellar Purkinje cell layer morphogenesis,adult behavior,multicellular organism growth,actin filament capping,Requires Ontology	actin binding,structural constituent of cytoskeleton,phospholipid binding,cadherin binding,structural constituent of synapse		0.0979503	271325	214920	228223	171447	180052	228347	230305	200458	200124
O15027;O15027-5	O15027;O15027-5	SEC16A	Protein transport protein Sec16A;Isoform 5 of Protein transport protein Sec16A			5630.6	42.035	4470	7409.09	44.7148	4475	7507.95	53.0746	4199	9001.25	55.9612	4144	6755.09	50.9451	4283	4875.97	47.0081	4255	3689.04	34.8415	4489	4091.11	37.7459	4426	4063.64	38.0088	4381	3272.27	37.8687	4218	Golgi membrane,endoplasmic reticulum,endoplasmic reticulum membrane,Golgi apparatus,cytosol,organelle membrane,perinuclear region of cytoplasm,endoplasmic reticulum exit site,ER to Golgi transport vesicle membrane	ER to Golgi vesicle-mediated transport,endoplasmic reticulum organization,substantia nigra development,protein exit from endoplasmic reticulum,response to endoplasmic reticulum stress,Golgi to plasma membrane CFTR protein transport,COPII vesicle coating,protein stabilization,protein localization to endoplasmic reticulum exit site,protein localization to plasma membrane,Golgi organization,positive…	protein binding		0.132786	251894	363074	345711	414420	424192	383767	386829	288714	300340
O15031	O15031	PLXNB2	Plexin-B2			10931.3	81.6074	3349	15404.4	92.9678	3255	13501	95.4402	3236	15905	98.8821	3198	12830.2	96.7618	3218	9014.03	86.9021	3221	7810.4	73.7659	3357	8360.04	77.1324	3301	7940.73	74.2729	3358	5895.43	68.2254	3310	integral component of plasma membrane,cell surface,extracellular exosome,semaphorin receptor complex	neural tube closure,regulation of protein phosphorylation,homophilic cell adhesion via plasma membrane adhesion molecules,neuroblast proliferation,brain development,regulation of cell shape,positive regulation of neuron projection development,regulation of GTPase activity,positive regulation of translation,semaphorin-plexin signaling pathway,excitatory synapse assembly,regulation of neuron migrat…	protein binding,semaphorin receptor activity		0.0904969	205127	574010	585330	606864	610378	593574	582348	497775	499788
O15037	O15037	KHNYN	Protein KHNYN			1086.18	8.10883	6743	1838.96	11.0984	6538	1555.45	10.9957	6534	2530.22	15.7305	6141	2046.79	15.4364	6153	1330.21	12.8242	6251	1578.86	14.9116	5737	1682.17	15.5203	5714	1816.8	16.9933	5585	1435.4	16.6113	5430	cellular_component,cytoplasmic ribonucleoprotein granule,nucleus	biological_process,RNA phosphodiester bond hydrolysis, endonucleolytic	molecular_function,protein binding,endoribonuclease activity,mRNA binding		0.223565	74534	20724.3	25389.8	25404.6	35282.1	34407	31225.8	36562.3	36540.9
O15040	O15040	TECPR2	Tectonin beta-propeller repeat-containing protein 2			967.603	7.2236	6826	1388.91	8.38227	6775	1038.17	7.33892	6878	1214.57	7.55106	6875	920.424	6.9416	6901	620.909	5.98604	6929	515.605	4.86967	6832	517.354	4.77327	6852	547.758	5.1234	6800	349.799	4.04808	6853	cytoplasm	autophagy,protein exit from endoplasmic reticulum	protein binding		0.208215	153848	38107.7	39582.1	34999.5	34959	31937.4	30085.8	24646	23197.1
O15042;O15042-2	O15042;O15042-2	U2SURP	U2 snRNP-associated SURP motif-containing protein;Isoform 2 of U2 snRNP-associated SURP motif-containing protein			14184.5	105.894	2927	19112.4	115.346	2931	18464.5	130.528	2765	20298	126.194	2841	18151.3	136.892	2676	11644.6	112.263	2803	11906.2	112.449	2774	11624.3	107.249	2850	12288.2	114.936	2751	8417.98	97.4179	2818	nucleus,nucleoplasm	mRNA splicing, via spliceosome	RNA binding,protein binding		0.0606608	118292	429529	418796	478624	449211	484262	433832	437587	400752
O15047	O15047	SETD1A	Histone-lysine N-methyltransferase SETD1A			1018.3	7.6021	6789	1364.12	8.23263	6787	1043.77	7.37857	6874	1308.57	8.13546	6821	1406.58	10.6081	6567	933.454	8.99921	6601	693.044	6.54551	6605	751.047	6.92939	6564	703.215	6.57746	6611	551.796	6.38571	6535	nuclear chromatin,nucleus,nucleoplasm,nuclear speck,histone methyltransferase complex,Set1C/COMPASS complex	histone H3-K4 dimethylation,regulation of megakaryocyte differentiation,histone H3-K4 trimethylation,histone H3-K4 monomethylation,regulation of hematopoietic stem cell differentiation,regulation of chromatin organization	RNA binding,protein binding,beta-catenin binding,transcription factor binding,histone methyltransferase activity (H3-K4 specific)		0.141859	186034	48494.5	47008.4	42550.2	45544.2	59016.8	54692.2	40058.1	40720.6
O15049	O15049	N4BP3	NEDD4-binding protein 3			1655.38	12.3582	6341	3792.87	22.8905	5605	1609.48	11.3776	6508	3200.37	19.8969	5828	2649.54	19.9821	5796	1354.25	13.056	6232	736.523	6.95615	6556	567.304	5.23412	6784	1149.93	10.7557	6161	488.423	5.65232	6622	axon,dendrite,cytoplasmic vesicle	nervous system development	protein binding		0.451091	60469.8	25624.8	42485.2	21326.8	36206.1	36135	25791.5	13837.6	9997.88
O15054;O15054-1	O15054;O15054-1	KDM6B	Lysine-specific demethylase 6B;Isoform 1 of Lysine-specific demethylase 6B			251.615	1.87842	7279	327.447	1.97619	7283	296.183	2.09376	7288	307.98	1.91472	7296	390.668	2.94632	7245	292.867	2.82346	7234	111.945	1.05728	7289	105.155	0.970196	7291	101.112	0.945744	7300	74.9543	0.867415	7298	nucleus,nucleoplasm,MLL3/4 complex,nuclear chromatin	inflammatory response to antigenic stimulus,chromatin remodeling,response to activity,hippocampus development,cell fate commitment,endothelial cell differentiation,positive regulation of transcription from RNA polymerase II promoter,mesodermal cell differentiation,cardiac muscle cell differentiation,oxidation-reduction process,response to fungicide,cellular response to hydrogen peroxide,histone H…	protein binding,beta-catenin binding,metal ion binding,dioxygenase activity,histone demethylase activity (H3-K27 specific),chromatin DNA binding,sequence-specific DNA binding,chromatin binding,RNA polymerase II core promoter proximal region sequence-specific DNA binding		0.419775	176632	11377.1	10713.8	11463.9	10177.3	15563.1	16292.3	6143.46	5413.22
O15061	O15061	SYNM	Synemin			2190.04	16.3497	5974	3327.76	20.0835	5793	3477.51	24.583	5475	4083.94	25.3901	5445	2309.04	17.4141	6003	1591.57	15.344	6023	1075.45	10.1571	6191	1169.51	10.7903	6153	1032.84	9.6606	6268	756.496	8.75462	6233	intermediate filament,adherens junction,costamere,intermediate filament cytoskeleton,neurofilament cytoskeleton,sarcolemma	intermediate filament cytoskeleton organization,fast-twitch skeletal muscle fiber contraction	structural constituent of cytoskeleton,protein binding,structural constituent of muscle,vinculin binding,intermediate filament binding		0.35056	172768	96858.5	106499	131654	132003	89973	86602.1	57728.1	58887.3
O15062	O15062	ZBTB5	Zinc finger and BTB domain-containing protein 5			673.894	5.03093	7050	734.972	4.43565	7125	451.938	3.1948	7226	1026.57	6.38224	6974	624.53	4.71004	7108	339.502	3.27306	7196	864.744	8.16714	6404	538.231	4.96589	6821	362.855	3.39393	7032	446.166	5.16329	6697	nuclear chromatin,nucleus	negative regulation of transcription from RNA polymerase II promoter,regulation of transcription from RNA polymerase II promoter	RNA polymerase II regulatory region sequence-specific DNA binding,RNA polymerase II transcription factor activity, sequence-specific DNA binding,transcriptional repressor activity, RNA polymerase II transcription regulatory region sequence-specific binding,protein binding,metal ion binding,RNA polymerase II core promoter proximal region sequence-specific DNA binding		0.326669	74277.9	12813.7	10112.6	7355.98	14265.6	10462.4	7942.24	19956.5	11651.5
O15063	O15063	GARRE1	Granule associated Rac and RHOG effector protein 1			544.882	4.06779	7130	920.288	5.55406	7034	964.175	6.81587	6921	914.205	5.68366	7042	788.765	5.94866	7002	601.318	5.79717	6953	494.134	4.66689	6863	513.214	4.73507	6859	524.575	4.90656	6827	415.72	4.81096	6742	cytoplasmic mRNA processing body	Rac protein signal transduction	protein binding,Rac GTPase binding,Requires Ontology		0.123206	116020	16182.9	19778.2	24512.6	19843.5	20639.5	21972.3	17812	17353.4
O15066	O15066	KIF3B	Kinesin-like protein KIF3B			8481.21	63.3161	3756	12866.2	77.6491	3535	11977.2	84.6683	3428	14121.6	87.7947	3411	8142.26	61.4068	3958	5786.36	55.7849	3972	5297.9	50.0365	3957	5672.1	52.3326	3924	7178.24	67.141	3531	5111.61	59.1546	3511	centrosome,cytosol,plus-end kinesin complex,cilium,microtubule cytoskeleton,membrane,kinesin II complex,midbody,extracellular exosome,ciliary tip,axon cytoplasm,spindle microtubule,microtubule,kinesin complex	retrograde vesicle-mediated transport, Golgi to ER,microtubule-based movement,mitotic spindle organization,mitotic centrosome separation,determination of left/right symmetry,anterograde axonal transport,antigen processing and presentation of exogenous peptide antigen via MHC class II,positive regulation of cytokinesis,intraciliary transport involved in cilium morphogenesis,plus-end-directed vesic…	protein binding,ATP binding,ATP-dependent microtubule motor activity, plus-end-directed,Rho GTPase binding,Requires Ontology,ATPase activity,microtubule motor activity,microtubule binding		0.174116	85125.1	184816	202880	223416	224897	156323	155133	140119	140720
O15067	O15067	PFAS	Phosphoribosylformylglycinamidine synthase			13314	99.3949	3019	17018.8	102.711	3107	14747.6	104.253	3098	16903	105.087	3101	17355.2	130.888	2733	13352.7	128.731	2630	13306.5	125.674	2624	14989.1	138.294	2535	13203.4	123.496	2666	10779.2	124.743	2508	cytosol,extracellular exosome	'de novo' IMP biosynthetic process,glutamine metabolic process,purine ribonucleoside monophosphate biosynthetic process,response to drug,anterior head development	phosphoribosylformylglycinamidine synthase activity,ATP binding,metal ion binding		0.135822	144734	493290	456282	467731	457698	566525	608671	598374	632267
O15068;O15068-10;O15068-6;O15068-8;O15068-9	O15068;O15068-10;O15068-6;O15068-8;O15068-9	MCF2L	Guanine nucleotide exchange factor DBS;Isoform 9 of Guanine nucleotide exchange factor DBS;Isoform 6 of Guanine nucleotide exchange factor DBS;Isoform 8 of Guanine nucleotide exchange factor DBS;Isoform 7 of Guanine nucleotide exchange factor DBS			2528.65	18.8775	5784	3823.85	23.0774	5595	3070.63	21.7066	5673	3497.15	21.7419	5699	3190.95	24.0653	5497	2269.85	21.8831	5527	1653.45	15.6161	5681	1753.62	16.1794	5646	1786.27	16.7077	5608	1291.22	14.9428	5574	extracellular space,cytosol,plasma membrane,endomembrane system	G-protein coupled receptor signaling pathway,intracellular signal transduction,positive regulation of apoptotic process,regulation of small GTPase mediated signal transduction	guanyl-nucleotide exchange factor activity,phosphatidylinositol binding		0.140355	128109	82926.1	90742.8	86200.4	83817.8	92197.3	91583.7	65812.3	65473.9
O15069	O15069	NACAD	NAC-alpha domain-containing protein 1			3110.23	23.2193	5449	4110.62	24.8081	5470	2663.77	18.8305	5877	3337.31	20.7482	5776	3855.85	29.0798	5208	2856.49	27.5387	5160	2078.91	19.6344	5353	2405.02	22.1895	5217	2318.3	21.684	5252	1934.89	22.3917	4988	nucleus,nascent polypeptide-associated complex,cytoplasm	protein targeting to membrane	unfolded protein binding		0.142732	161101	128267	122670	94036.5	100586	140100	144934	104057	112920
O15072	O15072	ADAMTS3	A disintegrin and metalloproteinase with thrombospondin motifs 3			1157.84	8.6438	6682	1121.51	6.76847	6937	1333.46	9.42641	6681	1201.92	7.47238	6883	992.056	7.48183	6852	656.226	6.32652	6897	277.615	2.62196	7116	359.327	3.31526	7044	484.655	4.53318	6873	378.95	4.38543	6799	extracellular region,extracellular space,extracellular matrix,extracellular exosome,Requires Ontology	in utero embryonic development,vascular endothelial growth factor production,protein processing,collagen fibril organization,collagen catabolic process,collagen biosynthetic process,fibril organization,positive regulation of vascular endothelial growth factor signaling pathway,extracellular matrix organization	endopeptidase activity,metalloendopeptidase activity,protein binding,heparin binding,zinc ion binding		0.365696	135603	40192	28171.1	39623.4	30492	30340.6	28026.1	11696.3	14200.8
O15075	O15075	DCLK1	Serine/threonine-protein kinase DCLK1			101190	755.429	908	159379	961.876	807	82960.5	586.458	1142	98271.3	610.957	1128	86213	650.196	1058	60021.2	578.651	1072	66746.4	630.392	1045	70884.8	654.005	1033	63011.9	589.376	1104	42362.6	490.245	1158	integral component of plasma membrane,postsynaptic density	neuron migration,protein phosphorylation,nervous system development,central nervous system development,response to virus,endosomal transport,peptidyl-serine phosphorylation,central nervous system projection neuron axonogenesis,forebrain development,intracellular signal transduction,axon extension,dendrite morphogenesis,negative regulation of protein localization to nucleus,neuron projection morph…	protein kinase activity,protein serine/threonine kinase activity,ATP binding		0.185286	82224	2.1299e+06	2.42752e+06	1.49476e+06	1.51171e+06	1.59879e+06	1554331	1.70515e+06	1.69866e+06
O15079	O15079	SNPH	Syntaphilin			6799.45	50.761	4151	11539.7	69.6436	3738	4149.59	29.3339	5200	8585.49	53.3764	4238	6579.2	49.6186	4324	3631.11	35.0067	4770	3428.06	32.3766	4609	3403.84	31.4049	4697	2262.84	21.1653	5282	2485.68	28.7658	4622	cytoplasm,cytoplasmic microtubule,integral component of membrane,mitochondrial membrane,presynaptic membrane,neuron projection,neuronal cell body,mitochondrion	neurotransmitter secretion,brain development,synaptic vesicle docking,neuron differentiation	protein binding,syntaxin-1 binding,microtubule binding		0.349799	53536.7	93185.6	114440	48680.9	85992.2	79440.7	61225.3	57021.2	53109.8
O15083	O15083	ERC2	ERC protein 2			5042.79	37.6468	4650	6526.59	39.3889	4690	2536.71	17.9323	5943	3488.22	21.6864	5701	3390.71	25.5719	5399	2209.64	21.3026	5567	1776.8	16.7811	5585	1408.55	12.9957	5922	2030.22	18.9895	5431	1116.27	12.9182	5781	cytoskeleton,growth cone,presynaptic membrane,presynaptic active zone,presynaptic active zone cytoplasmic component,glutamatergic synapse,GABA-ergic synapse	synaptic vesicle priming,maintenance of presynaptic active zone structure	protein binding,structural constituent of presynaptic active zone		0.413993	110558	142719	133662	61455.5	72149.7	84547.1	76939.6	61032.7	45385.2
O15084	O15084	ANKRD28	Serine/threonine-protein phosphatase 6 regulatory ankyrin repeat subunit A			2154.2	16.0821	5987	3265.57	19.7081	5815	2946.63	20.8301	5735	3773.83	23.462	5578	2840.03	21.4188	5694	2280.5	21.9858	5514	1921.97	18.1522	5469	2165.62	19.9807	5359	2217.14	20.7378	5310	1449.33	16.7725	5413	Golgi membrane,nucleoplasm,cytosol	COPII vesicle coating	protein binding		0.0803621	112966	62295.4	68334	72941.4	79757.4	72358.4	81136.7	67457.3	71298.9
O15085-2	O15085-2	ARHGEF11	Isoform 2 of Rho guanine nucleotide exchange factor 11			2255.83	16.8408	5931	2930.81	17.6878	5987	2146.45	15.1735	6168	2580.66	16.0441	6118	2218.87	16.7341	6055	1555.59	14.9971	6062	1188.03	11.2204	6088	1366.06	12.6037	5961	1343.6	12.5672	5986	1016.58	11.7644	5905					0.143433	172244	99465.5	93510.9	81015.2	83160.3	86197.2	84387.7	63578.1	68575.4
O15090	O15090	ZNF536	Zinc finger protein 536			752.815	5.62011	6989	1052.56	6.35237	6972	484.912	3.4279	7210	534.369	3.3222	7225	646.893	4.8787	7094	506.49	4.88295	7042	375.961	3.55079	7006	413.756	3.81744	6977	302.861	2.83278	7107	239.464	2.77122	7056	nucleus	negative regulation of transcription from RNA polymerase II promoter,negative regulation of neuron differentiation,negative regulation of retinoic acid receptor signaling pathway,regulation of transcription, DNA-templated	RNA polymerase II core promoter proximal region sequence-specific DNA binding,transcriptional repressor activity, RNA polymerase II transcription regulatory region sequence-specific binding,retinoic acid-responsive element binding,metal ion binding,RNA polymerase II transcription factor activity, sequence-specific DNA binding		0.290539	141417	27252.9	27572.9	15026.8	14137.9	20632.6	22558.6	16518.9	17053
O15091	O15091	PRORP	Mitochondrial ribonuclease P catalytic subunit			2312.74	17.2657	5891	2362.71	14.2593	6261	2824.03	19.9634	5795	2836.11	17.6322	6005	2299.25	17.3404	6007	2070.76	19.9637	5669	1348.03	12.7316	5946	1573.27	14.5155	5797	1585.39	14.8288	5770	1131.33	13.0925	5757	nucleoplasm,mitochondrion,mitochondrial matrix,mitochondrial ribonuclease P complex,mitochondrial nucleoid	mitochondrial tRNA methylation,RNA phosphodiester bond hydrolysis, endonucleolytic,mitochondrial tRNA processing,Requires Ontology,tRNA 5'-leader removal	ribonuclease P activity,metal ion binding		0.154718	67315.3	39853.4	29461.6	41656.7	35717.4	34907.6	43901.9	28193.6	30865.3
O15111	O15111	CHUK	Inhibitor of nuclear factor kappa-B kinase subunit alpha			3570.46	26.6551	5203	4100.95	24.7498	5475	3133.31	22.1498	5633	4120.16	25.6152	5433	3210.11	24.2098	5482	2537.63	24.4647	5338	2087.86	19.719	5344	2024.11	18.6751	5454	1877.01	17.5565	5539	1124.06	13.0083	5768	nucleoplasm,cytoplasm,cytosol,IkappaB kinase complex,cytoplasmic side of plasma membrane,CD40 receptor complex,intracellular membrane-bounded organelle	stimulatory C-type lectin receptor signaling pathway,antigen processing and presentation of exogenous peptide antigen via MHC class I, TAP-dependent,MyD88-independent toll-like receptor signaling pathway,skeletal muscle contraction,protein phosphorylation,inflammatory response,immune response,I-kappaB kinase/NF-kappaB signaling,I-kappaB phosphorylation,Rho protein signal transduction,response to …	protein kinase activity,protein binding,ATP binding,IkappaB kinase activity,protein homodimerization activity,macromolecular complex binding,protein heterodimerization activity,scaffold protein binding,transferrin receptor binding,protein serine/threonine kinase activity		0.187655	84639.6	77360.8	64296.8	58113.8	65242.3	61279.1	67646.1	54905	49930.1
O15116	O15116	LSM1	U6 snRNA-associated Sm-like protein LSm1			102933	768.441	888	115002	694.052	1017	98433.6	695.839	1015	114006	708.78	1016	92830.3	700.102	1004	67692.2	652.605	993	52891.7	499.54	1229	51065.7	471.148	1287	50944.4	476.504	1271	38829.7	449.36	1226	nucleus,cytoplasm,cytosol,axon,dendrite,neuronal cell body,messenger ribonucleoprotein complex,Lsm1-7-Pat1 complex,cytoplasmic mRNA processing body	RNA splicing, via transesterification reactions,mRNA processing,RNA splicing,stem cell population maintenance,exonucleolytic nuclear-transcribed mRNA catabolic process involved in deadenylation-dependent decay,negative regulation of neuron differentiation,histone mRNA catabolic process,RNA metabolic process,deadenylation-dependent decapping of nuclear-transcribed mRNA	RNA binding,mRNA binding,protein binding,pre-mRNA binding,RNA cap binding		0.188845	15179.4	399974	323364	327417	323761	317807	323619	249448	225912
O15118	O15118	NPC1	NPC intracellular cholesterol transporter 1			1297.8	9.68869	6582	1872.71	11.302	6518	1266.48	8.95292	6725	1704.06	10.5942	6605	1518.43	11.4516	6488	922.571	8.89429	6614	944.725	8.92253	6324	1006.17	9.28328	6303	857.109	8.01689	6448	626.184	7.24657	6408	extracellular region,nuclear envelope,lysosome,lysosomal membrane,endoplasmic reticulum,Golgi apparatus,integral component of plasma membrane,membrane,integral component of membrane,late endosome membrane,membrane raft,perinuclear region of cytoplasm,extracellular exosome,integral component of lysosomal membrane	protein glycosylation,endocytosis,autophagy,lysosomal transport,adult walking behavior,cholesterol metabolic process,bile acid metabolic process,negative regulation of macroautophagy,cholesterol transport,membrane raft organization,intracellular cholesterol transport,cholesterol efflux,low-density lipoprotein particle clearance,response to drug,cholesterol homeostasis,response to cadmium ion,vira…	virus receptor activity,transmembrane signaling receptor activity,protein binding,sterol transporter activity,cholesterol binding,signaling receptor activity		0.107525	142167	47231.3	49317.3	39454.8	45323.8	48686.7	41308.4	41729.2	41689.4
O15121	O15121	DEGS1	Sphingolipid delta(4)-desaturase DES1			4590.09	34.2672	4810	5720.77	34.5256	4906	6848.5	48.4129	4356	7124.87	44.2956	4563	4277.83	32.2622	5040	3070.4	29.601	5051	2738.49	25.8639	4934	1412.41	13.0314	5917	3068.08	28.697	4812	1037.22	12.0033	5878	mitochondrion,endoplasmic reticulum,endoplasmic reticulum membrane,plasma membrane,integral component of plasma membrane,membrane,mitochondrial membrane,specific granule membrane	unsaturated fatty acid biosynthetic process,electron transport chain,sphingolipid biosynthetic process,myelin maintenance,neutrophil degranulation,ceramide biosynthetic process	protein binding,electron carrier activity,sphingolipid delta-4 desaturase activity,retinol isomerase activity		0.36056	37866	44493.3	40126.9	56826	50474.1	36533.5	36617.2	32218	15587.1
O15126	O15126	SCAMP1	Secretory carrier-associated membrane protein 1			33081.9	246.971	1861	44374.6	267.807	1866	32183.3	227.508	2064	38568.2	239.78	2022	28530.1	215.166	2134	22968.6	221.435	1986	23193.7	219.054	1979	25156.2	232.099	1940	23533.7	220.121	1989	19536.4	226.086	1838	trans-Golgi network,plasma membrane,integral component of membrane,clathrin-coated vesicle,synaptic vesicle membrane,specific granule membrane,zymogen granule membrane,recycling endosome membrane,Golgi apparatus,Golgi membrane,trans-Golgi network membrane	post-Golgi vesicle-mediated transport,protein transport,neutrophil degranulation	protein binding		0.0847161	37920.4	321134	311702	267427	273618	244003	274315	273262	278018
O15127	O15127	SCAMP2	Secretory carrier-associated membrane protein 2			2076.09	15.4989	6038	2339.42	14.1187	6271	2518.73	17.8052	5954	3082.67	19.1651	5895	2317.79	17.4802	5995	1803.97	17.3916	5855	1730.87	16.3473	5623	2036.43	18.7888	5446	1509.72	14.121	5834	1414.44	16.3687	5446	Golgi apparatus,integral component of membrane,transport vesicle,trans-Golgi network membrane,intracellular membrane-bounded organelle,recycling endosome membrane,extracellular exosome,Golgi membrane	post-Golgi vesicle-mediated transport,protein transport	protein binding		0.101018	36648.9	19477.3	15881.9	20227.6	21136.3	19158.2	20822.4	19708.9	21751.3
O15131	O15131	KPNA5	Importin subunit alpha-6			28286.3	211.171	2042	39004	235.395	2022	29407.9	207.888	2169	34511.5	214.56	2162	29471.7	222.268	2083	20666.2	199.238	2104	19222.1	181.544	2184	20163	186.03	2187	18857.9	176.386	2249	12924	149.564	2298	nucleoplasm,cytosol,nucleus	modulation by virus of host process,NLS-bearing protein import into nucleus	protein binding,nuclear localization sequence binding,nuclear import signal receptor activity		0.0981905	60349	436988	436024	388898	389651	401138	392799	360418	354633
O15143	O15143	ARPC1B	Actin-related protein 2/3 complex subunit 1B			15885.5	118.593	2767	21084.8	127.25	2778	27825.4	196.701	2249	31759.6	197.451	2278	27069.2	204.149	2195	19367.6	186.719	2186	19969.8	188.607	2147	20573.8	189.82	2157	17959.8	167.985	2313	12583	145.618	2328	nucleus,cytosol,Arp2/3 protein complex,focal adhesion,actin cytoskeleton,tubulobulbar complex,extracellular exosome	response to estradiol,Arp2/3 complex-mediated actin nucleation,Fc-gamma receptor signaling pathway involved in phagocytosis,response to estrogen,ephrin receptor signaling pathway	structural constituent of cytoskeleton,protein binding,actin filament binding		0.156784	40949.8	166524	159938	249686	243315	250003	249786	254075	245538
O15144	O15144	ARPC2	Actin-related protein 2/3 complex subunit 2			150981	1127.14	661	215312	1299.44	622	180818	1278.23	652	186512	1159.55	709	152055	1146.76	702	112643	1085.97	690	132885	1255.04	643	127192	1173.51	676	129562	1211.84	666	73882.4	855.011	793	nucleus,endosome,cytosol,Arp2/3 protein complex,focal adhesion,actin cytoskeleton,lamellipodium,site of double-strand break,muscle cell projection membrane,neuron projection,extracellular exosome,glutamatergic synapse	positive regulation of lamellipodium assembly,actin filament polymerization,Arp2/3 complex-mediated actin nucleation,Fc-gamma receptor signaling pathway involved in phagocytosis,ephrin receptor signaling pathway,membrane organization,actin polymerization-dependent cell motility,positive regulation of substrate adhesion-dependent cell spreading	structural constituent of cytoskeleton,protein binding,actin filament binding		0.0871998	34333	1326959	1.36934e+06	1.36037e+06	1198012	1.17742e+06	1.21803e+06	1.4175e+06	1.2727e+06
O15145	O15145	ARPC3	Actin-related protein 2/3 complex subunit 3			381247	2846.18	291	507830	3064.82	278	425674	3009.14	295	486515	3024.69	299	384463	2899.52	307	286902	2765.96	310	347938	3286.13	271	410845	3790.59	242	379835	3552.75	256	292386	3383.66	248	nucleus,cytosol,Arp2/3 protein complex,focal adhesion,actin cytoskeleton,membrane,lamellipodium,filamentous actin,site of double-strand break,Requires Ontology,extracellular exosome	Arp2/3 complex-mediated actin nucleation,Fc-gamma receptor signaling pathway involved in phagocytosis,ephrin receptor signaling pathway,membrane organization,actin polymerization-dependent cell motility,cellular response to nerve growth factor stimulus	structural constituent of cytoskeleton,protein binding,actin filament binding		0.128044	20546.7	2.00526e+06	1.93282e+06	1916552	1.87017e+06	1781617	1.85659e+06	2.22116e+06	2.46022e+06
O15155	O15155	BET1	BET1 homolog			26262.4	196.061	2129	38759.9	233.921	2030	35307.6	249.594	1947	46462.9	288.862	1814	28482.1	214.804	2137	19673.2	189.665	2166	35142.9	331.91	1554	35201.2	324.777	1591	36680.1	343.084	1559	22201.2	256.925	1697	Golgi membrane,endoplasmic reticulum membrane,membrane,transport vesicle,integral component of Golgi membrane,endoplasmic reticulum-Golgi intermediate compartment membrane,SNARE complex,Golgi trans cisterna	ER to Golgi vesicle-mediated transport,protein transport,COPII vesicle coating,vesicle fusion with Golgi apparatus	protein binding,SNAP receptor activity		0.219806	13289.4	89343.8	95415.8	102820	115519	85368.2	82341.9	145104	136338
O15160	O15160	POLR1C	DNA-directed RNA polymerases I and III subunit RPAC1			12993.4	97.0015	3065	16531.4	99.7694	3147	13995.7	98.9375	3180	18448.6	114.696	2979	13797.2	104.055	3089	10454.7	100.791	2999	6881.64	64.9942	3556	7772.16	71.7084	3418	7586.7	70.9615	3430	6229.8	72.0949	3232	nucleoplasm,DNA-directed RNA polymerase III complex,cytosol,DNA-directed RNA polymerase I complex	transcription from RNA polymerase I promoter,transcription initiation from RNA polymerase I promoter,transcription elongation from RNA polymerase I promoter,termination of RNA polymerase I transcription,transcription from RNA polymerase III promoter,positive regulation of type I interferon production,positive regulation of gene expression, epigenetic	DNA binding,protein binding,protein dimerization activity,RNA polymerase III activity,DNA-directed RNA polymerase activity,RNA polymerase I activity		0.17243	39249.7	130551	120193	120374	135470	122137	129237	83919.9	88906.2
O15164	O15164	TRIM24	Transcription intermediary factor 1-alpha			3835.44	28.6333	5094	5503.51	33.2144	4978	3782.27	26.7374	5341	4449.14	27.6605	5315	5304.36	40.0041	4687	3912.4	37.7185	4632	2422.67	22.8811	5124	2666.45	24.6015	5059	2341.08	21.8971	5237	1736.95	20.1011	5141	nucleus,nucleoplasm,nuclear euchromatin,perichromatin fibrils,cytosol	transcription from RNA polymerase II promoter,negative regulation of cell proliferation,protein ubiquitination,protein catabolic process,regulation of protein stability,regulation of apoptotic process,negative regulation of transcription, DNA-templated,positive regulation of transcription, DNA-templated,protein autophosphorylation,calcium ion homeostasis,regulation of vitamin D receptor signaling…	p53 binding,chromatin binding,transcription coactivator activity,protein kinase activity,receptor binding,protein binding,zinc ion binding,ligand-dependent nuclear receptor binding,estrogen response element binding,ubiquitin protein ligase activity,lysine-acetylated histone binding,methylated histone binding		0.213519	116831	114709	119105	96830.9	97247.1	139769	143960	87940.8	90791.8
O15173;O15173-2	O15173;O15173-2	PGRMC2	Membrane-associated progesterone receptor component 2;Isoform 2 of Membrane-associated progesterone receptor component 2			93957.4	701.435	951	119683	722.3	992	112183	793.038	925	143346	891.19	864	115809	873.401	862	85427.9	823.591	853	87874.9	829.942	872	94845.7	875.076	840	83761.9	783.459	915	66774.1	772.749	852	nuclear envelope,endoplasmic reticulum,membrane,integral component of membrane,endomembrane system	heme transport,steroid hormone mediated signaling pathway,adipose tissue development	steroid hormone receptor activity,steroid binding,protein binding,heme transporter activity,heme binding		0.070381	23818.5	572885	528051	585523	638766	622121	640846	650302	658393
O15182	O15182	CETN3	Centrin-3			6049.76	45.1642	4336	18383.3	110.946	2976	17576.9	124.253	2837	19857.4	123.454	2875	24604.3	185.559	2327	12247.4	118.074	2746	10444.2	98.6413	2930	10186.9	93.9875	3026	10133.1	94.7794	2991	8569.31	99.1691	2789	nucleolus,cytoplasm,centrosome,centriole,nuclear pore nuclear basket,transcription export complex 2,microtubule organizing center	centrosome cycle,protein transport,mRNA transport,cell division	protein binding,calcium ion binding,microtubule binding		0.285599	19550	30276.6	66573.7	75299.3	72629.1	108487	75410.3	63439.4	58042.1
O15211	O15211	RGL2	Ral guanine nucleotide dissociation stimulator-like 2			2349.01	17.5364	5871	3397.55	20.5047	5764	3673.46	25.9682	5388	4861.64	30.225	5184	3057.95	23.0623	5574	1959.57	18.8918	5738	2340.7	22.1069	5176	2513.03	23.186	5146	2196.93	20.5487	5325	1809.59	20.9416	5096	cellular_component	Ras protein signal transduction,negative regulation of cardiac muscle cell apoptotic process,positive regulation of phosphatidylinositol 3-kinase signaling,regulation of Ral protein signal transduction	Ras guanyl-nucleotide exchange factor activity,Rho guanyl-nucleotide exchange factor activity,protein binding		0.133241	83549	50239.9	52582.2	67254.1	75991.7	57622.3	51563.6	60760.7	61191.7
O15212	O15212	PFDN6	Prefoldin subunit 6			145547	1086.58	685	173312	1045.96	749	164905	1165.73	687	192336	1195.76	689	188881	1424.49	588	139593	1345.79	581	138585	1308.88	625	111585	1029.52	749	123495	1155.1	684	106629	1233.98	604	prefoldin complex,cytoplasm	protein folding,chaperone-mediated protein complex assembly	protein binding,unfolded protein binding,chaperone binding		0.12021	14582.7	543330	468162	526954	524734	621218	641123	627899	474240
O15213	O15213	WDR46	WD repeat-containing protein 46			2574.29	19.2182	5750	3630.18	21.9086	5680	2345.32	16.5793	6065	3031.01	18.8439	5909	2393.03	18.0476	5936	2247.56	21.6682	5537	1950.6	18.4226	5446	1985.01	18.3144	5488	1667.37	15.5956	5707	1425.39	16.4955	5439	cellular_component,nucleoplasm,nucleolus,small-subunit processome	rRNA processing,maturation of SSU-rRNA from tricistronic rRNA transcript (SSU-rRNA, 5.8S rRNA, LSU-rRNA)	RNA binding		0.115595	68071.1	44858.3	45774.4	34983.7	38600.5	36739.3	48185.3	41254.1	39380.4
O15217	O15217	GSTA4	Glutathione S-transferase A4			147601	1101.91	677	177683	1072.34	739	136841	967.346	796	159233	989.957	795	133390	1005.99	781	96183.4	927.282	780	110178	1040.59	745	107849	995.047	767	102363	957.443	786	87357.4	1010.95	705	cytosol	glutathione metabolic process,xenobiotic metabolic process,glutathione derivative biosynthetic process	glutathione transferase activity,protein binding,identical protein binding,protein homodimerization activity		0.0883835	25704.1	971213	846016	770763	765732	773294	778651	879902	807926
O15226;O15226-2	O15226;O15226-2	NKRF	NF-kappa-B-repressing factor;Isoform 2 of NF-kappa-B-repressing factor			3578.98	26.7187	5199	4717.32	28.4697	5238	6091.62	43.0624	4570	8114.76	50.4498	4348	4328.32	32.6431	5022	3009.22	29.0112	5080	2375.4	22.4346	5149	2596.39	23.9551	5099	3635.62	34.0054	4551	2344.81	27.1355	4726	nucleus,nucleoplasm,nucleolus	negative regulation of transcription, DNA-templated,positive regulation of transcription from RNA polymerase II promoter	RNA polymerase II core promoter proximal region sequence-specific DNA binding,transcriptional activator activity, RNA polymerase II transcription regulatory region sequence-specific binding,RNA binding,protein binding		0.242379	77672.9	71162.6	67872.9	103682	117920	75824.2	73614.5	57324.7	58775
O15228	O15228	GNPAT	Dihydroxyacetone phosphate acyltransferase			5134.37	38.3305	4626	6525.97	39.3851	4691	6806.75	48.1178	4362	7930.61	49.305	4395	5435.88	40.996	4648	3709.46	35.7621	4726	4122.33	38.9337	4328	4713.3	43.4864	4214	4473.75	41.8448	4243	2850.42	32.9868	4417	peroxisome,peroxisomal membrane,peroxisomal matrix,cytosol,membrane,mitochondrial membrane	protein targeting to peroxisome,phosphatidic acid biosynthetic process,synapse assembly,response to nutrient,ether lipid biosynthetic process,cerebellum morphogenesis,paranodal junction assembly,response to drug,response to starvation,membrane organization,response to fatty acid,fatty acid metabolic process,phospholipid biosynthetic process	glycerone-phosphate O-acyltransferase activity,palmitoyl-CoA hydrolase activity		0.0892541	77187.9	101452	93309.4	115131	114524	94632	90178.1	98861.8	106030
O15230	O15230	LAMA5	Laminin subunit alpha-5			216.595	1.61698	7295	289.967	1.74999	7294	502.972	3.55557	7198	574.128	3.56938	7203	409.055	3.08498	7232	304.498	2.93559	7226	298.297	2.81729	7092	289.186	2.66812	7117	349.722	3.27109	7050	249.015	2.88174	7039	extracellular region,basement membrane,extracellular space,nucleus,neuromuscular junction,synaptic cleft,laminin-10 complex,laminin-11 complex,Requires Ontology,extracellular exosome,laminin-5 complex	branching involved in ureteric bud morphogenesis,neural crest cell migration,hair follicle development,integrin-mediated signaling pathway,muscle organ development,morphogenesis of embryonic epithelium,cell migration,cytokine-mediated signaling pathway,regulation of cell adhesion,extracellular matrix organization,lung development,regulation of cell migration,substrate adhesion-dependent cell spre…	integrin binding,extracellular matrix structural constituent		0.225525	399737	22163.9	21471.1	44057.6	42936.4	36878.7	38335.3	37047.6	33690.4
O15231;O15231-4;O15231-7	O15231;O15231-4;O15231-7	ZNF185	Zinc finger protein 185;Isoform 4 of Zinc finger protein 185;Isoform 7 of Zinc finger protein 185			2023.29	15.1048	6074	3222.4	19.4476	5843	2677.58	18.9281	5874	3338.9	20.7581	5774	1775.46	13.39	6312	1493.86	14.402	6117	1710.18	16.1519	5637	2000.57	18.4579	5472	1890.63	17.6838	5531	1373.25	15.8921	5482	cytoplasm,focal adhesion,actin cytoskeleton		protein binding,zinc ion binding,actin filament binding		0.123518	73525.4	38082	43888.3	43140.2	45928.6	29442	34593.1	39067.6	42869.2
O15234	O15234	CASC3	Protein CASC3			711.222	5.3096	7020	1253.27	7.56365	6854	946.23	6.68902	6930	1486.03	9.2387	6721	1166.65	8.79857	6734	835.177	8.05175	6712	465.22	4.39381	6893	585.124	5.39853	6763	544.619	5.09405	6804	388.978	4.50149	6779	nucleus,nucleoplasm,cytosol,cytoplasmic stress granule,nuclear speck,dendrite,nuclear membrane,exon-exon junction complex,perinuclear region of cytoplasm,U2-type catalytic step 1 spliceosome	nuclear-transcribed mRNA catabolic process, nonsense-mediated decay,mRNA splicing, via spliceosome,RNA export from nucleus,mRNA export from nucleus,regulation of translation,intracellular mRNA localization,mRNA 3'-end processing	RNA binding,protein binding,enzyme binding,ubiquitin protein ligase binding,identical protein binding		0.237967	76278	13887.6	17708.2	15816	21206.5	20070.5	20064	11025.4	13007.7
O15235	O15235	MRPS12	28S ribosomal protein S12, mitochondrial			34398.3	256.799	1807	44011.4	265.615	1877	43851.9	309.994	1702	44882.9	279.039	1853	32275.1	243.411	1975	25876.1	249.466	1853	19453.1	183.727	2176	22024.6	203.206	2086	22702.5	212.345	2029	16661.2	192.813	2003	mitochondrial inner membrane,mitochondrial ribosome,mitochondrial small ribosomal subunit,ribosome	mitochondrial translation,mitochondrial translational elongation,mitochondrial translational termination,translation	RNA binding,structural constituent of ribosome,protein binding		0.148715	15172.9	133607	123698	145800	127406	110447	123654	91705.2	97393.4
O15240	O15240	VGF	Neurosecretory protein VGF			3667.19	27.3772	5161	4150.59	25.0493	5460	6690.46	47.2957	4397	8678.32	53.9535	4217	7592.49	57.2605	4074	5463.54	52.6727	4060	1636.87	15.4596	5689	1931.05	17.8164	5520	2272.39	21.2546	5271	1870.13	21.6423	5044	extracellular space,endoplasmic reticulum lumen,Golgi apparatus,transport vesicle,cytoplasmic vesicle,intracellular membrane-bounded organelle	ovarian follicle development,response to dietary excess,generation of precursor metabolites and energy,signal transduction,response to cold,sexual reproduction,insulin secretion,response to insulin,glucose homeostasis,defense response to bacterium,post-translational protein modification,cellular protein metabolic process,response to cAMP,carbohydrate homeostasis,regulation of synaptic plasticity	molecular_function,neuropeptide hormone activity,growth factor activity,hormone activity		0.461002	67257.9	63139.3	51711.1	98605.5	109200	115172	115733	34205.4	37852.1
O15254	O15254	ACOX3	Peroxisomal acyl-coenzyme A oxidase 3			3576.34	26.699	5200	3548.3	21.4145	5713	3727.14	26.3476	5364	3848.3	23.9251	5547	2538.2	19.1424	5854	1764.06	17.0068	5884	1182.27	11.1661	6097	1490.6	13.7527	5852	1658.37	15.5114	5713	1275.83	14.7647	5594	peroxisome,peroxisomal matrix,cytosol,membrane	protein targeting to peroxisome,fatty acid beta-oxidation using acyl-CoA oxidase,lipid homeostasis	FAD binding,flavin adenine dinucleotide binding,fatty acid binding,acyl-CoA oxidase activity,pristanoyl-CoA oxidase activity		0.281846	77629.1	71070	51024.2	63401.9	55890.2	44439.4	43129.7	28515.3	33724.1
O15258	O15258	RER1	Protein RER1			69281.8	517.221	1179	85882.6	518.313	1244	93880.3	663.652	1048	60540.1	376.38	1536	83687.1	631.146	1083	56562.8	545.309	1125	46020.9	434.648	1327	37970.9	350.331	1535	39732	371.63	1496	20676.7	239.283	1770	endoplasmic reticulum,endoplasmic reticulum-Golgi intermediate compartment,Golgi apparatus,plasma membrane,cell surface,integral component of Golgi membrane	retrograde vesicle-mediated transport, Golgi to ER,skeletal muscle acetylcholine-gated channel clustering,positive regulation of protein localization to plasma membrane,protein retention in ER lumen	molecular_function,protein binding,acetylcholine receptor binding		0.268027	22958	407170	365233	472291	260027	433322	408982	328266	254061
O15260;O15260-2	O15260;O15260-2	SURF4	Surfeit locus protein 4;Isoform 2 of Surfeit locus protein 4			65297.1	487.473	1231	74105.1	447.234	1347	86799.6	613.597	1103	91977.2	571.826	1186	78103.9	589.039	1139	67490.2	650.657	995	71972.3	679.749	1000	73742.6	680.372	1010	64511.5	603.403	1085	40665.6	470.607	1185	Golgi membrane,endoplasmic reticulum membrane,endoplasmic reticulum-Golgi intermediate compartment,cytosol,plasma membrane,integral component of membrane,transport vesicle,endoplasmic reticulum-Golgi intermediate compartment membrane,azurophil granule membrane	retrograde vesicle-mediated transport, Golgi to ER,Golgi organization,positive regulation of organelle organization,neutrophil degranulation,protein exit from endoplasmic reticulum,early endosome to Golgi transport	protein binding		0.143068	30394	508048	417222	578106	523010	535402	646054	679657	653222
O15269	O15269	SPTLC1	Serine palmitoyltransferase 1			7496.91	55.9679	3962	9476.93	57.1945	4074	10130.1	71.6109	3708	10096.5	62.7705	3953	7826.64	59.0264	4018	6300.01	60.7369	3829	7242.79	68.4051	3455	7931.91	73.1822	3391	8513.48	79.63	3263	6086.59	70.4376	3262	endoplasmic reticulum,endoplasmic reticulum membrane,integral component of membrane,serine C-palmitoyltransferase complex,SPOTS complex	sphingolipid metabolic process,sphingomyelin biosynthetic process,sphingolipid biosynthetic process,sphinganine biosynthetic process,ceramide biosynthetic process,positive regulation of lipophagy,regulation of fat cell apoptotic process,sphingosine biosynthetic process	serine C-palmitoyltransferase activity,protein binding,pyridoxal phosphate binding		0.140227	52743.9	101223	92591.6	117081	99629	93103.7	104654	118690	121928
O15270	O15270	SPTLC2	Serine palmitoyltransferase 2			6962.78	51.9804	4101	10004.2	60.3764	3975	8859.45	62.6285	3914	10572.3	65.7285	3879	7510.96	56.6457	4094	5071.03	48.8887	4179	4703.25	44.4202	4138	5091.03	46.9715	4081	5528.98	51.7148	3923	3306.19	38.2612	4202	endoplasmic reticulum membrane,integral component of membrane,serine C-palmitoyltransferase complex,cytoplasm	sphingomyelin biosynthetic process,sphingolipid biosynthetic process,sphinganine biosynthetic process,ceramide biosynthetic process,adipose tissue development,positive regulation of lipophagy,sphingosine biosynthetic process	serine C-palmitoyltransferase activity,pyridoxal phosphate binding		0.123006	62924.3	112156	116609	122159	124460	106594	100497	91950.2	93363.7
O15294	O15294	OGT	UDP-N-acetylglucosamine--peptide N-acetylglucosaminyltransferase 110 kDa subunit			7853.61	58.6308	3887	10524.2	63.5149	3904	7692.3	54.3778	4161	9221.32	57.3294	4105	6987.29	52.6963	4210	4974.3	47.9561	4210	4568.76	43.15	4182	4877.15	44.9981	4152	4187.04	39.1631	4344	3502.55	40.5335	4105	histone acetyltransferase complex,nucleus,nucleoplasm,cytosol,plasma membrane,protein N-acetylglucosaminyltransferase complex,mitochondrial membrane,macromolecular complex,cell projection	regulation of glycolytic process,regulation of gluconeogenesis,regulation of transcription from RNA polymerase II promoter,protein O-linked glycosylation,apoptotic process,signal transduction,response to nutrient,viral process,protein processing,protein deubiquitination,negative regulation of protein ubiquitination,negative regulation of proteasomal ubiquitin-dependent protein catabolic process,r…	protein binding,phosphatidylinositol-3,4,5-trisphosphate binding,acetylglucosaminyltransferase activity,protein N-acetylglucosaminyltransferase activity,protein O-GlcNAc transferase activity,histone acetyltransferase activity (H4-K5 specific),histone acetyltransferase activity (H4-K8 specific),histone acetyltransferase activity (H4-K16 specific)		0.149142	116925	235071	227943	197090	201716	184261	183180	165974	166198
O15305	O15305	PMM2	Phosphomannomutase 2			24958.3	186.325	2200	24978.6	150.749	2538	25592.4	180.916	2349	32830.8	204.111	2233	24172.9	182.306	2348	19057.3	183.727	2205	22818.5	215.512	2005	25478.8	235.075	1928	19769	184.908	2197	16907.2	195.661	1986	nucleoplasm,cytosol,neuronal cell body	protein glycosylation,GDP-mannose biosynthetic process,protein targeting to ER,mannose metabolic process,protein N-linked glycosylation	protein binding,phosphomannomutase activity		0.137587	28082.1	179419	129936	157487	172486	153101	168551	199092	208527
O15321;O15321-2	O15321;O15321-2	TM9SF1	Transmembrane 9 superfamily member 1;Isoform 2 of Transmembrane 9 superfamily member 1			3579.6	26.7234	5198	4779.99	28.8479	5218	4749.28	33.5732	4998	6069.18	37.7324	4837	4241.56	31.9887	5055	2909.51	28.0499	5132	1457.26	13.7633	5831	1278.09	11.7921	6057	1445.61	13.5213	5893	1136.51	13.1524	5747	autophagosome membrane,lysosomal membrane,integral component of membrane,cytoplasmic vesicle,membrane	autophagy,protein localization to membrane			0.382321	68860.6	63099.9	60971.9	71663.9	78188.5	65874.2	63100.2	31177.8	25650
O15344	O15344	MID1	E3 ubiquitin-protein ligase Midline-1			7290.89	54.4299	4011	9407.72	56.7769	4091	21945.5	155.136	2553	26831.5	166.813	2486	7621.15	57.4767	4063	5109.17	49.2563	4167	4766.85	45.0209	4104	5146.24	47.4808	4061	9160.13	85.6784	3157	7005.66	81.0737	3063	spindle,cytosol,microtubule,microtubule associated complex,cytoplasmic microtubule	microtubule cytoskeleton organization,negative regulation of microtubule depolymerization,pattern specification process,positive regulation of stress-activated MAPK cascade,protein localization to microtubule,interferon-gamma-mediated signaling pathway	protein binding,microtubule binding,zinc ion binding,transferase activity,enzyme binding,ubiquitin protein ligase binding,identical protein binding,protein homodimerization activity,phosphoprotein binding		0.529838	75250.7	140448	131137	361875	377744	129345	121088	111450	112864
O15347	O15347	HMGB3	High mobility group protein B3			683938	5105.91	162	862749	5206.81	167	889174	6285.68	142	974688	6059.68	140	697617	5261.25	168	554032	5341.29	163	526325	4970.92	181	547728	5053.51	185	649655	6076.49	149	592830	6860.58	121	cytoplasm,nuclear chromatin	DNA recombination,multicellular organism development,DNA geometric change,innate immune response,negative regulation of B cell differentiation,negative regulation of myeloid cell differentiation,regulation of transcription from RNA polymerase II promoter,positive regulation of transcription from RNA polymerase II promoter,chromatin remodeling,positive regulation of innate immune response,regulati…	four-way junction DNA binding,double-stranded DNA binding,RNA binding,protein binding,DNA binding, bending,transcription factor binding,chromatin binding		0.148517	22980	4023364	3.67253e+06	4477526	4190414	3.61564e+06	4009813	3757852	3.66833e+06
O15355	O15355	PPM1G	Protein phosphatase 1G			24510.4	182.982	2226	34049.8	205.495	2168	27115	191.679	2282	34797.8	216.339	2152	27144.2	204.714	2189	17050.5	164.38	2370	18200.6	171.897	2258	20182.7	186.212	2185	19961.9	186.712	2182	15424.4	178.501	2083	nucleoplasm,cytoplasm,membrane,nucleus	protein dephosphorylation,cell cycle arrest,peptidyl-threonine dephosphorylation	protein serine/threonine phosphatase activity,protein binding,metal ion binding,magnesium-dependent protein serine/threonine phosphatase activity		0.0583385	59271.6	371896	373846	352175	385869	362863	318291	335173	348642
O15357	O15357	INPPL1	Phosphatidylinositol 3,4,5-trisphosphate 5-phosphatase 2			2092.17	15.619	6028	2533.39	15.2894	6164	2799.54	19.7903	5809	3190.03	19.8325	5833	2347.12	17.7013	5969	1674.83	16.1467	5956	1640.47	15.4936	5687	2003.33	18.4833	5466	1559.36	14.5853	5795	1144.98	13.2503	5735	nucleus,Golgi apparatus,cytosol,cytoskeleton,plasma membrane,nuclear speck,lamellipodium,filopodium	endochondral ossification,immune system process,glucose metabolic process,phosphatidylinositol biosynthetic process,endocytosis,actin filament organization,cell adhesion,negative regulation of cell proliferation,post-embryonic development,negative regulation of gene expression,cytokine-mediated signaling pathway,response to insulin,inositol phosphate metabolic process,phosphatidylinositol dephosp…	actin binding,protein binding,hydrolase activity,SH3 domain binding,SH2 domain binding		0.0995982	138599	74230.2	65042	85025.5	82717.2	73369.1	73109	70642.3	80921.8
O15371;O15371-2;O15371-3	O15371;O15371-2;O15371-3	EIF3D	Eukaryotic translation initiation factor 3 subunit D;Isoform 2 of Eukaryotic translation initiation factor 3 subunit D;Isoform 3 of Eukaryotic translation initiation factor 3 subunit D			37209.6	277.787	1722	53549.2	323.177	1659	48557.2	343.257	1609	60789.4	377.93	1525	47758.4	360.181	1550	32963.6	317.794	1582	33409.2	315.536	1594	37415.1	345.203	1541	35308.1	330.251	1590	27281.2	315.714	1525	cytosol,eukaryotic translation initiation factor 3 complex,membrane,eukaryotic 43S preinitiation complex,eukaryotic 48S preinitiation complex,eukaryotic translation initiation factor 3 complex, eIF3m	formation of cytoplasmic translation initiation complex,cap-dependent translational initiation,translational initiation,positive regulation of translation,IRES-dependent viral translational initiation,viral translational termination-reinitiation,positive regulation of mRNA binding	RNA binding,protein binding,mRNA cap binding,translation initiation factor activity		0.0542126	63972.8	609359	634571	680692	727554	689070	664155	664046	697582
O15372	O15372	EIF3H	Eukaryotic translation initiation factor 3 subunit H			64119.3	478.68	1243	76370.9	460.908	1329	73919.4	522.545	1236	96304.6	598.73	1144	72004.6	543.04	1203	51494.7	496.448	1218	52043.3	491.527	1241	57131.3	527.111	1202	55705.3	521.035	1202	35543.7	411.332	1293	cytosol,eukaryotic translation initiation factor 3 complex,membrane,eukaryotic 48S preinitiation complex,extracellular exosome,eukaryotic translation initiation factor 3 complex, eIF3m,eukaryotic 43S preinitiation complex,polysomal ribosome	formation of cytoplasmic translation initiation complex,translational initiation,regulation of translational initiation,proteolysis	RNA binding,protein binding,isopeptidase activity,translation initiation factor activity,metallopeptidase activity		0.0656625	39930.3	655412	564887	646790	719435	648458	647598	645660	664861
O15379;O15379-2	O15379;O15379-2	HDAC3	Histone deacetylase 3;Isoform 2 of Histone deacetylase 3			4423.63	33.0244	4871	5948.9	35.9024	4852	6437.38	45.5067	4468	6523.89	40.5593	4713	5511.84	41.5688	4620	4158.21	40.0884	4535	3285.61	31.0312	4665	3724.17	34.3604	4560	3884.38	36.3322	4449	2589.17	29.9634	4567	histone deacetylase complex,nucleus,nucleoplasm,cytoplasm,Golgi apparatus,cytosol,plasma membrane,transcriptional repressor complex,mitotic spindle	negative regulation of transcription from RNA polymerase II promoter,positive regulation of protein phosphorylation,chromatin organization,protein deacetylation,circadian rhythm,regulation of lipid metabolic process,positive regulation of protein ubiquitination,regulation of protein stability,positive regulation of TOR signaling,circadian regulation of gene expression,positive regulation of prote…	chromatin binding,transcription corepressor activity,histone deacetylase activity,protein binding,transcription factor binding,enzyme binding,cyclin binding,NAD-dependent histone deacetylase activity (H3-K14 specific),protein deacetylase activity,histone deacetylase binding,NF-kappaB binding		0.101857	48847.7	55315.5	53828.5	68905.8	59620.2	60723.9	63972.3	49865.1	53018.6
O15381;O15381-5	O15381;O15381-5	NVL	Nuclear valosin-containing protein-like;Isoform 5 of Nuclear valosin-containing protein-like			2554.32	19.0692	5764	3131.87	18.9012	5885	2324.02	16.4288	6074	2818.74	17.5243	6012	2370.22	17.8756	5956	1756.47	16.9337	5888	1498.12	14.1491	5797	1717.87	15.8496	5680	1714.32	16.0347	5673	1107.8	12.8201	5791	nucleus,nucleoplasm,telomerase holoenzyme complex,nucleolus,membrane,nuclear exosome (RNase complex)	rRNA processing,positive regulation of protein binding,ribosome biogenesis,ribosomal large subunit biogenesis,positive regulation of telomerase activity,regulation of protein localization to nucleolus	RNA binding,protein binding,ATP binding,preribosome binding,ATPase activity		0.107093	95050.9	62151.9	55143.1	48405.8	50124.9	50811.7	52582	44242.5	47588.4
O15382	O15382	BCAT2	Branched-chain-amino-acid aminotransferase, mitochondrial			15842.2	118.269	2772	23371.5	141.05	2634	22147.3	156.562	2538	26032.3	161.844	2531	18572.3	140.068	2645	12867.3	124.051	2690	17355.8	163.918	2312	18687.3	172.415	2289	18199.2	170.224	2296	14164.5	163.92	2196	mitochondrion,mitochondrial matrix	isoleucine catabolic process,branched-chain amino acid biosynthetic process,branched-chain amino acid catabolic process,regulation of hormone levels,cellular response to leukemia inhibitory factor,valine biosynthetic process,leucine biosynthetic process	protein binding,L-leucine transaminase activity,L-valine transaminase activity,L-isoleucine transaminase activity,branched-chain-amino-acid transaminase activity		0.138653	44287.7	179606	191735	214935	215694	185510	179478	238817	241203
O15394	O15394	NCAM2	Neural cell adhesion molecule 2			11407.3	85.1609	3276	18525.7	111.805	2965	8075.91	57.0896	4081	10122.9	62.9343	3948	8330.41	62.8258	3931	5137.18	49.5264	4155	6586.29	62.2047	3631	7289.03	67.2508	3536	7489.85	70.0557	3455	4695.53	54.3395	3648	plasma membrane,integral component of membrane,nuclear body,axon,neuron projection	neuron cell-cell adhesion,axonal fasciculation,sensory perception of smell	identical protein binding		0.257127	93046.3	271710	319304	164662	176215	174817	150544	190404	197662
O15397	O15397	IPO8	Importin-8			703.723	5.25362	7028	913.318	5.51199	7037	876.982	6.19949	6975	928.077	5.76989	7030	1039.82	7.84204	6816	677.938	6.53584	6878	302.197	2.85412	7085	325.973	3.00753	7093	261.105	2.44223	7155	129.341	1.49681	7240	nucleoplasm,cytosol,nuclear envelope	signal transduction,regulation of gene silencing by miRNA,protein import into nucleus	protein binding,Ran GTPase binding		0.422076	119938	21606.4	20291.3	23048.9	20824.9	28127.7	25608.7	11261.2	11394.4
O15400;O15400-2	O15400;O15400-2	STX7	Syntaxin-7;Isoform 2 of Syntaxin-7			225974	1687	489	301288	1818.31	489	193636	1368.84	611	231721	1440.62	598	158535	1195.63	678	115407	1112.61	678	132269	1249.22	648	129609	1195.81	667	132887	1242.94	652	97676	1130.36	644	immunological synapse,lysosome,lysosomal membrane,endosome,early endosome,late endosome,plasma membrane,endocytic vesicle,early endosome membrane,vesicle,azurophil granule,perinuclear region of cytoplasm,recycling endosome,extracellular exosome,tertiary granule,SNARE complex,endomembrane system,integral component of membrane,synaptic vesicle	positive regulation of T cell mediated cytotoxicity,organelle localization,organelle assembly,positive regulation of receptor localization to synapse,regulation of protein localization to plasma membrane,vesicle docking,vesicle fusion,intracellular protein transport	SNARE binding,protein binding,chloride channel inhibitor activity,syntaxin binding,SNAP receptor activity		0.177708	29815.5	1724739	1.66401e+06	1.26512e+06	1.29256e+06	1.06607e+06	1083716	1.22528e+06	1.12624e+06
O15409;O15409-4;O15409-9	O15409;O15409-4;O15409-9	FOXP2	Forkhead box protein P2;Isoform 4 of Forkhead box protein P2;Isoform 9 of Forkhead box protein P2			667.25	4.98133	7057	1073.2	6.47689	6958	1389.94	9.82564	6648	2054.2	12.7711	6414	1086.32	8.19275	6784	1148.5	11.0724	6406	777.204	7.34037	6499	924.746	8.53199	6394	1007.43	9.42289	6294	964.811	11.1654	5973	nuclear chromatin,nucleus	negative regulation of transcription from RNA polymerase II promoter,positive regulation of mesenchymal cell proliferation,skeletal muscle tissue development,post-embryonic development,cerebellum development,caudate nucleus development,putamen development,cerebral cortex development,response to testosterone,vocal learning,camera-type eye development,negative regulation of transcription, DNA-templ…	RNA polymerase II core promoter proximal region sequence-specific DNA binding,RNA polymerase II transcription factor activity, sequence-specific DNA binding,transcriptional repressor activity, RNA polymerase II transcription regulatory region sequence-specific binding,DNA binding,transcription factor activity, sequence-specific DNA binding,protein binding,identical protein binding,protein homodim…		0.268826	79919.2	13650.9	15887.7	24341.6	30714	19580.7	28908.3	19298.5	21539.1
O15427	O15427	SLC16A3	Monocarboxylate transporter 4			25409.4	189.693	2168	34214.8	206.491	2165	35674.7	252.189	1936	40448.6	251.471	1978	42379.4	319.614	1673	32709.7	315.346	1590	46227.4	436.598	1323	41211.1	380.227	1468	39469.2	369.171	1502	21242.7	245.833	1742	plasma membrane,membrane,basolateral plasma membrane,apical plasma membrane,lateral plasma membrane,nuclear membrane,Requires Ontology,integral component of postsynaptic density membrane,integral component of membrane,integral component of plasma membrane	pyruvate metabolic process,plasma membrane lactate transport,leukocyte migration,monocarboxylic acid transport	RNA binding,protein binding,lactate transmembrane transporter activity,symporter activity,monocarboxylic acid transmembrane transporter activity		0.276289	49469.4	321777	313532	386722	374354	472835	509627	710514	594162
O15439	O15439	ABCC4	Multidrug resistance-associated protein 4			617.775	4.61197	7088	892.211	5.38461	7051	698.295	4.93634	7099	856.577	5.32538	7082	502.827	3.79218	7183	362.003	3.48999	7182	362.063	3.41953	7020	470.003	4.33639	6915	239.455	2.23972	7175	138.46	1.60234	7229	plasma membrane,membrane,integral component of membrane,basolateral plasma membrane,apical plasma membrane,platelet dense granule membrane,external side of apical plasma membrane	platelet degranulation,response to organonitrogen compound,response to organic cyclic compound,prostaglandin secretion,ion transmembrane transport,response to drug,xenobiotic transport,positive regulation of smooth muscle cell proliferation,transmembrane transport,oxidation-reduction process,cilium morphogenesis,Requires Ontology	protein binding,ATP binding,efflux transmembrane transporter activity,ATPase activity, coupled to transmembrane movement of ions, phosphorylative mechanism,15-hydroxyprostaglandin dehydrogenase (NAD+) activity,ATPase activity,xenobiotic transporter activity,ATPase activity, coupled to transmembrane movement of substances		0.301771	149527	23646.8	24712.6	22880.2	23962.2	16957.3	17047.9	16820.5	20482
O15446;O15446-2	O15446;O15446-2	POLR1G	DNA-directed RNA polymerase I subunit RPA34;Isoform 2 of DNA-directed RNA polymerase I subunit RPA34			3034.34	22.6527	5498	4273.91	25.7936	5410	4490.74	31.7456	5081	5066.26	31.4971	5124	3899.68	29.4103	5192	2591.89	24.9878	5300	1766.7	16.6858	5594	2373.53	21.8989	5238	1752.88	16.3954	5636	1771.33	20.4988	5119	RNA polymerase I transcription factor complex,fibrillar center,nucleoplasm,chromosome,nucleolus,mitochondrion,cytosol,DNA-directed RNA polymerase I complex	transcription initiation from RNA polymerase I promoter,transcription elongation from RNA polymerase I promoter,termination of RNA polymerase I transcription,transmembrane receptor protein tyrosine kinase signaling pathway,rRNA transcription,positive regulation of gene expression, epigenetic	RNA binding,DNA-directed RNA polymerase activity		0.197121	54985.6	42710.7	43531.7	54108.9	52116.9	48361.2	44885.4	30182.1	38036.3
O15460-2	O15460-2	P4HA2	Isoform IIa of Prolyl 4-hydroxylase subunit alpha-2			8460.91	63.1646	3760	11237.3	67.8189	3780	17079.9	120.74	2869	21019.7	130.68	2796	10620.8	80.0994	3523	8628.83	83.1885	3295	8038.1	75.9165	3309	8092.97	74.6682	3363	7508.56	70.2306	3447	6261.61	72.463	3219					0.240475	60632.7	131325	126212	226932	238438	145239	164778	151425	143011
O15484	O15484	CAPN5	Calpain-5			4541.59	33.9051	4828	5889.23	35.5423	4867	4406.22	31.1481	5109	5324.01	33.0996	5047	4712.09	35.5373	4869	3334.97	32.1517	4911	2951.7	27.8775	4817	3212.67	29.6411	4778	2591.77	24.2418	5097	1949.97	22.5662	4977	focal adhesion,cell surface,synapse,extracellular exosome,cytoplasm	signal transduction,proteolysis	calcium-dependent cysteine-type endopeptidase activity		0.124405	73168.9	85066.4	79820.8	70647.2	72879.8	77760.4	76852.7	67101.9	68508.9
O15498	O15498	YKT6	Synaptobrevin homolog YKT6			100295	748.751	911	138832	837.871	890	113588	802.966	916	132669	824.81	918	129076	973.46	802	84049.5	810.301	862	84131.4	794.586	902	74583.8	688.133	999	84198	787.538	908	48792.8	564.659	1048	Golgi membrane,cytoplasm,mitochondrion,endosome,endoplasmic reticulum,Golgi apparatus,cytosol,integral component of plasma membrane,transport vesicle,cytoplasmic vesicle membrane,SNARE complex,endoplasmic reticulum-Golgi intermediate compartment membrane,neuronal cell body,apical dendrite,basilar dendrite	ER to Golgi vesicle-mediated transport,vesicle targeting,vesicle docking involved in exocytosis,protein transport,retrograde transport, endosome to Golgi,membrane fusion	SNAP receptor activity,protein-cysteine S-palmitoyltransferase activity,cadherin binding		0.0984579	22417.6	575563	576515	557985	556417	652611	593422	585981	487290
O15504	O15504	NUP42	Nucleoporin NUP42			3076.04	22.9641	5477	3331.95	20.1088	5791	3626.95	25.6393	5412	4396.2	27.3314	5343	4233	31.9241	5058	3124.9	30.1265	5023	2538.67	23.9767	5052	2764.57	25.5068	5008	2366.76	22.1372	5219	2084.37	24.1215	4892	nucleus,nuclear pore,nucleoplasm,cytosol,nuclear membrane,host cell,nuclear envelope	regulation of glycolytic process,mRNA export from nucleus,tRNA export from nucleus,protein export from nucleus,viral process,protein sumoylation,viral transcription,regulation of gene silencing by miRNA,intracellular transport of virus,regulation of cellular response to heat	RNA binding,nuclear export signal receptor activity,protein binding,metal ion binding		0.131204	44871.6	35333.5	27695	35662.8	36905.5	42838.9	44162	35392.8	36153.8
O15511	O15511	ARPC5	Actin-related protein 2/3 complex subunit 5			347032	2590.75	321	497464	3002.26	284	400884	2833.9	317	494859	3076.56	294	377449	2846.62	312	310542	2993.86	285	285853	2699.76	328	308972	2850.67	322	300542	2811.09	318	206013	2384.1	347	extracellular region,nucleus,endosome,cytosol,Arp2/3 protein complex,focal adhesion,actin cytoskeleton,lamellipodium,growth cone,secretory granule lumen,site of double-strand break,extracellular exosome,ficolin-1-rich granule lumen,cytoplasm	smooth muscle cell migration,cell migration,orbitofrontal cortex development,maintenance of cell polarity,actin cytoskeleton organization,Arp2/3 complex-mediated actin nucleation,Fc-gamma receptor signaling pathway involved in phagocytosis,neutrophil degranulation,ephrin receptor signaling pathway,actin filament network formation,membrane organization,Requires Ontology,lamellipodium organization	structural constituent of cytoskeleton,protein binding,actin filament binding		0.041157	16320.4	1.44985e+06	1.50392e+06	1.43368e+06	1.51097e+06	1389339	1596216	1449474	1469619
O15523	O15523	DDX3Y	ATP-dependent RNA helicase DDX3Y			78598.8	586.776	1083	101525	612.72	1105	74781.1	528.637	1228	80327.6	499.4	1303	68812.3	518.964	1242	51494.3	496.444	1219	56583.2	534.405	1175	62829	579.68	1131	48522.4	453.85	1316	38210.6	442.196	1241	nucleoplasm,cytosol,membrane,nucleus,P granule	gamete generation,cell differentiation	DNA binding,ATP binding,RNA helicase activity,RNA binding		0.106521	73153.6	1.47189e+06	1375759	1.19875e+06	1.09937e+06	1.13533e+06	1.18641e+06	1.28606e+06	1.33952e+06
O15525	O15525	MAFG	Transcription factor MafG			11409.2	85.1753	3275	12827.5	77.4155	3538	11987.5	84.7413	3426	12296.6	76.4483	3633	8840.64	66.6737	3832	6485.92	62.5293	3775	8225.24	77.6839	3271	9186.4	84.7566	3164	8811.42	82.4168	3215	7324.66	84.7653	2996	nucleoplasm,nucleus	in utero embryonic development,blood coagulation,adult behavior,regulation of cellular pH,regulation of cell proliferation,positive regulation of transcription from RNA polymerase II promoter,regulation of epidermal cell differentiation	RNA polymerase II transcription factor activity, sequence-specific DNA binding,transcriptional activator activity, RNA polymerase II transcription regulatory region sequence-specific binding,protein binding,protein heterodimerization activity,sequence-specific double-stranded DNA binding,RNA polymerase II core promoter proximal region sequence-specific DNA binding,transcription factor activity, s…		0.136272	17849.6	52132.5	42413.2	46887.8	41063.3	35590.2	36461.9	45615.6	47788.9
O15530	O15530	PDPK1	3-phosphoinositide-dependent protein kinase 1			9915.52	74.0239	3509	14248.4	85.9911	3390	9186.93	64.9436	3866	11526.9	71.6636	3741	8832.08	66.6092	3834	5636.37	54.339	4009	4924.07	46.5058	4067	4811.53	44.3926	4173	4457.45	41.6923	4253	2766.51	32.0157	4465	nucleus,cytoplasm,cytosol,plasma membrane,focal adhesion,postsynaptic density,cytoplasmic vesicle,cell projection,perikaryon	stimulatory C-type lectin receptor signaling pathway,type B pancreatic cell development,protein phosphorylation,negative regulation of protein kinase activity,hyperosmotic response,epidermal growth factor receptor signaling pathway,positive regulation of phospholipase activity,negative regulation of cardiac muscle cell apoptotic process,cell migration,peptidyl-threonine phosphorylation,calcium-me…	protein serine/threonine kinase activity,3-phosphoinositide-dependent protein kinase activity,insulin receptor binding,protein binding,ATP binding,phospholipase activator activity,protein kinase binding,phospholipase binding		0.272582	63151.8	160297	166680	127133	136189	125796	112105	96615.5	88557
O15533;O15533-2;O15533-3	O15533;O15533-2;O15533-3	TAPBP	Tapasin;Isoform 2 of Tapasin;Isoform 3 of Tapasin			7243.2	54.0738	4025	8253.98	49.8139	4300	10463.6	73.9686	3652	11873.9	73.8209	3695	7097.21	53.5253	4185	5032.94	48.5214	4192	5312.87	50.1779	3952	4816.46	44.4381	4172	3882.35	36.3132	4452	2704.64	31.2997	4498	Golgi membrane,endoplasmic reticulum,endoplasmic reticulum membrane,integral component of membrane,phagocytic vesicle membrane,endoplasmic reticulum-Golgi intermediate compartment membrane,MHC class I peptide loading complex,integral component of lumenal side of endoplasmic reticulum membrane	MHC class Ib protein complex assembly,antigen processing and presentation of peptide antigen via MHC class I,antigen processing and presentation of exogenous peptide antigen via MHC class I, TAP-dependent,retrograde vesicle-mediated transport, Golgi to ER,immune response,regulation of gene expression,peptide transport,antigen processing and presentation of endogenous peptide antigen via MHC class…	protein binding,peptide antigen-transporting ATPase activity,MHC class I protein binding,peptide antigen binding,TAP1 binding,TAP2 binding,unfolded protein binding,Requires Ontology		0.237804	47625.8	88307.1	72817.7	109201	105798	76234	75492.5	78615.5	66853.4
O15540	O15540	FABP7	Fatty acid-binding protein, brain			886650	6619.25	118	931404	5621.15	154	1.18783e+06	8396.95	96	1.22272e+06	7601.73	101	573574	4325.74	213	590314	5691.08	156	627087	5922.57	155	690241	6368.37	140	637893	5966.48	153	506218	5858.25	139	nucleus,cytosol,cell-cell junction,cell projection,neuronal cell body,cell periphery	nervous system development,negative regulation of cell proliferation,triglyceride catabolic process,cell proliferation in forebrain,neurogenesis,epithelial cell proliferation,prepulse inhibition	lipid binding		0.177247	14888.9	3.37939e+06	2568813	3.87544e+06	3.40591e+06	1926066	2.76813e+06	2.90086e+06	2.99514e+06
O15541	O15541	RNF113A	E3 ubiquitin-protein ligase RNF113A			9998.41	74.6427	3494	8649.07	52.1983	4224	7119.59	50.3293	4285	11614	72.205	3728	15379.1	115.985	2901	9042.94	87.1809	3218	2617.05	24.7169	5005	6776.64	62.5234	3636	4605	43.0724	4191	1611.94	18.6544	5245	nucleus,nucleoplasm,nuclear speck,U2-type precatalytic spliceosome,U2-type spliceosomal complex	mRNA splicing, via spliceosome,DNA repair,protein ubiquitination,isopeptide cross-linking via N6-glycyl-L-lysine,negative regulation of chemokine-mediated signaling pathway,snoRNA splicing	protein binding,metal ion binding,ubiquitin protein ligase activity		0.464177	38787.2	99275.5	62142.5	60512.5	84277.8	134536	110468	31538.2	76604.9
O15550	O15550	KDM6A	Lysine-specific demethylase 6A			397.614	2.96837	7216	583.409	3.52095	7193	385.249	2.72337	7259	541.278	3.36515	7221	478.102	3.60572	7198	264.519	2.55016	7255	271.254	2.56188	7124	197.867	1.82559	7217	204.468	1.91247	7215	181.321	2.09836	7156	nucleus,nucleoplasm,histone methyltransferase complex,MLL3/4 complex,nuclear chromatin	in utero embryonic development,neural tube closure,heart morphogenesis,respiratory system process,chromatin remodeling,positive regulation of gene expression,somite rostral/caudal axis specification,multicellular organism growth,mesodermal cell differentiation,notochord morphogenesis,histone H3-K4 methylation,oxidation-reduction process,canonical Wnt signaling pathway,histone H3-K27 demethylation…	protein binding,identical protein binding,metal ion binding,dioxygenase activity,RNA polymerase II core promoter proximal region sequence-specific DNA binding,chromatin DNA binding,chromatin binding,sequence-specific DNA binding,histone demethylase activity (H3-K27 specific)		0.210066	154177	15692.9	16661.8	13015.5	15612.8	16624.8	12844.4	12993.7	8890.92
O43143	O43143	DHX15	Pre-mRNA-splicing factor ATP-dependent RNA helicase DHX15			77582.6	579.19	1091	96693.9	583.561	1144	83826.7	592.581	1128	94590.5	588.073	1157	95388	719.391	987	75025.5	723.304	928	80374	759.099	931	84342.3	778.168	922	80587.1	753.764	936	60231.5	697.034	909	nucleus,nucleoplasm,U12-type spliceosomal complex,nucleolus,nuclear speck,U2-type post-mRNA release spliceosomal complex,intracellular,spliceosomal complex	mRNA splicing, via spliceosome,mRNA processing,RNA splicing,response to toxic substance,response to alkaloid	RNA binding,RNA helicase activity,double-stranded RNA binding,protein binding,ATP binding		0.141058	90932.8	1.80596e+06	1.62874e+06	1.67034e+06	1.6092e+06	1.95629e+06	2.14867e+06	2.27077e+06	2.23522e+06
O43147;O43147-2	O43147;O43147-2	SGSM2	Small G protein signaling modulator 2;Isoform 2 of Small G protein signaling modulator 2			2546.1	19.0078	5768	3962.3	23.913	5535	2564.68	18.13	5927	3373.96	20.976	5759	3311.48	24.9743	5438	2289.75	22.075	5506	1845.53	17.4303	5532	1394.17	12.863	5938	2196.7	20.5466	5326	1496.34	17.3165	5357	cytoplasm,melanosome	late endosome to Golgi transport,positive regulation of GTPase activity,intracellular protein transport,activation of GTPase activity	GTPase activator activity,Rab GTPase binding		0.160363	113285	73836.4	83147.7	63665.7	71507.7	84608.2	81695.9	64957.5	46030
O43148;O43148-2	O43148;O43148-2	RNMT	mRNA cap guanine-N7 methyltransferase;Isoform 2 of mRNA cap guanine-N7 methyltransferase			43893	327.682	1563	59024	356.218	1563	47870.3	338.401	1622	54592.4	339.404	1637	54297.9	409.5	1433	37639.1	362.87	1475	35734.7	337.5	1543	38712.5	357.174	1524	35290.8	330.089	1591	26440.9	305.99	1553	fibrillar center,nucleus,nucleoplasm,mRNA cap binding complex,mRNA cap methyltransferase complex,receptor complex	transcription from RNA polymerase II promoter,7-methylguanosine mRNA capping,Requires Ontology,cellular response to leukemia inhibitory factor	RNA binding,mRNA (guanine-N7-)-methyltransferase activity,protein binding		0.055184	54844.1	616238	599639	575304	560150	671632	650143	608915	618779
O43149	O43149	ZZEF1	Zinc finger ZZ-type and EF-hand domain-containing protein 1			609.656	4.55136	7095	847.4	5.11417	7082	654.677	4.62799	7121	870.262	5.41046	7072	533.725	4.02521	7163	383.803	3.70016	7165	352.762	3.33169	7029	403.814	3.72571	6989	368.906	3.45053	7026	248.784	2.87908	7040			calcium ion binding,zinc ion binding		0.171432	331075	51669.6	51969.3	47495.9	53903.8	39853.2	40019.9	36286.5	38963.9
O43150	O43150	ASAP2	Arf-GAP with SH3 domain, ANK repeat and PH domain-containing protein 2			2808.88	20.9696	5621	3754.89	22.6613	5619	2621.25	18.5299	5899	2611.29	16.2345	6094	2372.6	17.8936	5955	1569.7	15.1331	6046	1485.91	14.0338	5810	1414.22	13.048	5916	1511.93	14.1417	5830	1089.59	12.6094	5812	plasma membrane,Golgi cisterna membrane	positive regulation of GTPase activity	protein binding,metal ion binding,GTPase activator activity		0.19771	111651	80282	77658.6	64131.5	54545.3	59745.5	55197.3	51545.4	46018.3
O43156	O43156	TTI1	TELO2-interacting protein 1 homolog			1823.99	13.6169	6221	2364.3	14.2689	6260	1733.51	12.2544	6430	2082.44	12.9466	6400	2239.84	16.8923	6043	1676.01	16.158	5955	1159.47	10.9507	6116	1182.08	10.9063	6134	1167.48	10.9199	6141	1107.58	12.8176	5794	cytoplasm,TORC1 complex,TORC2 complex,ASTRA complex	regulation of TOR signaling	protein binding		0.156896	122069	56997.1	53461.5	46369.8	47557.8	61665.7	64435.4	43974.7	42054.2
O43157;O43157-2	O43157;O43157-2	PLXNB1	Plexin-B1;Isoform 2 of Plexin-B1			3389.58	25.3048	5299	5074.3	30.6241	5114	3738.77	26.4298	5358	4572.35	28.4265	5283	3918.5	29.5523	5190	2731.95	26.3381	5226	1938.23	18.3058	5460	2043.31	18.8522	5441	2181.85	20.4077	5335	1465.88	16.9641	5397	semaphorin receptor complex,extracellular region,plasma membrane,integral component of plasma membrane	negative regulation of cell adhesion,signal transduction,G-protein coupled receptor signaling pathway,regulation of cell shape,positive regulation of phosphatidylinositol 3-kinase signaling,cell migration,negative regulation of osteoblast proliferation,intracellular signal transduction,positive regulation of GTPase activity,ossification involved in bone maturation,neuron projection morphogenesis,…	transmembrane signaling receptor activity,GTPase activator activity,protein binding,semaphorin receptor activity,semaphorin receptor binding,GTPase activating protein binding,signaling receptor activity		0.177094	232298	201565	218350	190316	198713	205297	199874	139890	138335
O43159	O43159	RRP8	Ribosomal RNA-processing protein 8			5796.8	43.2758	4412	7789.2	47.0088	4403	7440.13	52.5952	4213	8471.43	52.6673	4263	8778.46	66.2048	3839	7126.63	68.7062	3598	7025.28	66.3508	3514	7998.67	73.7982	3381	6492.83	60.7301	3696	5306.91	61.4147	3459	nucleoplasm,chromatin silencing complex,nucleolus,cytosol,plasma membrane,rDNA heterochromatin	chromatin silencing at rDNA,rRNA processing,methylation,cellular response to glucose starvation,regulation of transcription by glucose,positive regulation of cell cycle arrest,intrinsic apoptotic signaling pathway by p53 class mediator	RNA binding,protein binding,S-adenosylmethionine-dependent methyltransferase activity,methylated histone binding		0.178555	50714.8	75256.9	73174.3	82683.1	80377.3	100409	113831	110697	118224
O43164;O43164-2	O43164;O43164-2	PJA2	E3 ubiquitin-protein ligase Praja-2;Isoform 2 of E3 ubiquitin-protein ligase Praja-2			2568.16	19.1725	5758	4110.4	24.8068	5471	3555.17	25.1319	5442	5265	32.7328	5064	3893.66	29.365	5195	1953.32	18.8315	5743	1809.59	17.0908	5556	2340.78	21.5968	5262	2443.1	22.8513	5177	1661.19	19.2243	5203	Golgi membrane,cytoplasm,endoplasmic reticulum membrane,plasma membrane,postsynaptic density,intermediate filament cytoskeleton	inflammatory response,long-term memory,regulation of protein kinase A signaling,protein ubiquitination,positive regulation of toll-like receptor 2 signaling pathway,hippo signaling,regulation of macrophage activation,innate immune response,positive regulation of JNK cascade,positive regulation of p38MAPK cascade	ubiquitin-protein transferase activity,protein binding,protein kinase A catalytic subunit binding,protein kinase A regulatory subunit binding,metal ion binding		0.17022	78214.1	51419.9	59552.6	60932.3	77041.7	68685.1	48117.1	43974.6	53358.1
O43169	O43169	CYB5B	Cytochrome b5 type B			109491	817.4	859	162827	982.681	788	105417	745.206	969	122237	759.955	971	110944	836.709	890	80390.9	775.03	889	84526.5	798.318	896	76510.2	705.907	976	76639.1	716.837	972	45654.9	528.345	1100	mitochondrial outer membrane,membrane,integral component of membrane,intracellular membrane-bounded organelle	xenobiotic metabolic process,electron transport chain,positive regulation of catalytic activity	protein binding,enzyme activator activity,heme binding,metal ion binding,electron carrier activity		0.129655	16694.5	467925	503538	385645	381787	417731	422690	438434	372262
O43172;O43172-2	O43172;O43172-2	PRPF4	U4/U6 small nuclear ribonucleoprotein Prp4;Isoform 2 of U4/U6 small nuclear ribonucleoprotein Prp4			22566.8	168.471	2314	28808.8	173.865	2368	25606.3	181.014	2348	29619.4	184.145	2356	28934.9	218.219	2115	22380	215.76	2013	21610.2	204.099	2069	23609.7	217.83	2018	21164.8	197.963	2114	16383.9	189.604	2018	nucleus,nucleoplasm,spliceosomal complex,Cajal body,nuclear speck,U4/U6 x U5 tri-snRNP complex,U4/U6 snRNP,U2-type precatalytic spliceosome,spliceosomal snRNP complex	RNA splicing, via transesterification reactions,mRNA splicing, via spliceosome,RNA processing,RNA splicing	protein binding,U6 snRNA binding,U4 snRNA binding		0.101223	58449.2	337654	311914	327964	323889	381434	411983	392441	402182
O43175	O43175	PHGDH	D-3-phosphoglycerate dehydrogenase			184951	1380.75	569	229226	1383.41	594	222324	1571.64	543	258689	1608.28	542	220645	1664.05	512	166768	1607.78	502	214155	2022.6	436	241367	2226.92	405	220572	2063.1	440	175864	2035.2	403	cytosol,extracellular exosome	glutamine metabolic process,glycine metabolic process,L-serine biosynthetic process,threonine metabolic process,brain development,gamma-aminobutyric acid metabolic process,regulation of gene expression,taurine metabolic process,spinal cord development,glial cell development,neural tube development,electron transport chain,neuron projection development,G1 to G0 transition,cellular amino acid metab…	electron carrier activity,L-malate dehydrogenase activity,NAD binding,phosphoglycerate dehydrogenase activity		0.19819	56650.5	2.68216e+06	2.40546e+06	2759896	2.74172e+06	2.81914e+06	2.97549e+06	3.76937e+06	3.98506e+06
O43181	O43181	NDUFS4	NADH dehydrogenase [ubiquinone] iron-sulfur protein 4, mitochondrial			37677.3	281.279	1710	53530.1	323.061	1660	37665.2	266.26	1876	43949.5	273.236	1880	34498.5	260.179	1896	18515.8	178.506	2238	25025.8	236.358	1901	28625.5	264.108	1794	26156.6	244.654	1881	16896.2	195.532	1988	mitochondrion,mitochondrial inner membrane,mitochondrial respiratory chain complex I	regulation of protein phosphorylation,mitochondrial electron transport, NADH to ubiquinone,brain development,cAMP-mediated signaling,mitochondrial respiratory chain complex I assembly,cellular respiration,positive regulation of fibroblast proliferation,response to cAMP,reactive oxygen species metabolic process	NADH dehydrogenase (ubiquinone) activity		0.14527	20108	193942	199387	165963	165335	156454	117260	156348	167755
O43189	O43189	PHF1	PHD finger protein 1			5723.36	42.7275	4430	6731.23	40.6239	4639	5272.86	37.2745	4828	5595.35	34.7865	4963	6519.74	49.1701	4340	5111.6	49.2797	4166	4369.16	41.2649	4243	5252.35	48.4598	4036	4491.31	42.009	4234	4080.67	47.224	3866	nucleus,nucleoplasm,cytoplasm,site of double-strand break,centrosome,ESC/E(Z) complex	cellular response to DNA damage stimulus,negative regulation of gene expression, epigenetic,negative regulation of histone H3-K27 methylation,positive regulation of histone H3-K27 methylation,regulation of transcription, DNA-templated,chromatin organization	protein binding,methylated histone binding,metal ion binding,DNA binding,chromatin binding		0.145341	62105.8	90992.7	77438.7	71759.7	65013.2	91323.2	99983.6	84307.5	95069.1
O43189-2	O43189-2	PHF1	Isoform 1 of PHD finger protein 1			3292.94	24.5833	5352	4858.98	29.3246	5190	4620.93	32.6659	5044	4818.87	29.9591	5197	4561.1	34.3986	4935	2995.08	28.8749	5087	3296.53	31.1343	4659	3269.42	30.1647	4748	3038.4	28.4194	4828	2342.41	27.1077	4728					0.0645622	49642.6	41846.8	44681.8	50267.4	44755	51067.3	46827.8	50845	47302
O43236;O43236-2;O43236-3;O43236-4	O43236;O43236-2;O43236-3;O43236-4	SEPTIN4	Septin-4;Isoform 2 of Septin-4;Isoform 3 of Septin-4;Isoform 4 of Septin-4			8973.08	66.9882	3664	8904.04	53.7371	4174	4461.42	31.5383	5085	7011.53	43.591	4595	2589.26	19.5275	5830	4798.62	46.2623	4281	2215.65	20.9259	5253	1591.84	14.6868	5782	2097.1	19.615	5393	1448.81	16.7664	5414	nucleus,nucleoplasm,mitochondrion,mitochondrial outer membrane,cytosol,septin complex,sperm annulus,microtubule cytoskeleton,cell division site,synaptic vesicle,septin ring	apoptotic process,spermatogenesis,cell differentiation,positive regulation of protein ubiquitination,regulation of apoptotic process,positive regulation of apoptotic process,positive regulation of intrinsic apoptotic signaling pathway,cellular protein localization,regulation of exocytosis,cytoskeleton-dependent cytokinesis	magnesium ion binding,GTPase activity,structural molecule activity,protein binding,GTP binding,identical protein binding,binding, bridging		0.562058	55098.2	126562	90877.3	53865.7	72275.6	32175.9	83270.9	37929.2	25561.8
O43237	O43237	DYNC1LI2	Cytoplasmic dynein 1 light intermediate chain 2			78613.4	586.885	1082	117277	707.781	1005	100840	712.849	996	122944	764.348	966	91517.8	690.203	1015	61210.2	590.113	1060	58030.1	548.07	1157	60489.2	558.092	1158	57222	535.221	1183	39859.6	461.279	1204	kinetochore,lysosome,late endosome,centrosome,cytosol,microtubule,membrane,cytoplasmic dynein complex	ER to Golgi vesicle-mediated transport,antigen processing and presentation of exogenous peptide antigen via MHC class II,centrosome localization,cellular response to nerve growth factor stimulus,microtubule cytoskeleton organization,microtubule-based movement	microtubule motor activity,ATP binding,identical protein binding,dynein heavy chain binding		0.114107	54099.3	1.08871e+06	1.17526e+06	1.19543e+06	1.24434e+06	1.11665e+06	1.04293e+06	975396	953725
O43242	O43242	PSMD3	26S proteasome non-ATPase regulatory subunit 3			75410.6	562.975	1114	102789	620.346	1096	96872.6	684.804	1024	108903	677.057	1051	85834.8	647.344	1062	64632.6	623.108	1026	65212.8	615.907	1068	64748	597.385	1105	67438.6	630.781	1053	44031.7	509.561	1130	proteasome complex,extracellular region,nucleus,nucleoplasm,cytosol,membrane,proteasome accessory complex,secretory granule lumen,extracellular exosome,ficolin-1-rich granule lumen,proteasome regulatory particle, lid subcomplex	MAPK cascade,protein polyubiquitination,stimulatory C-type lectin receptor signaling pathway,antigen processing and presentation of exogenous peptide antigen via MHC class I, TAP-dependent,regulation of cellular amino acid metabolic process,negative regulation of G2/M transition of mitotic cell cycle,protein deubiquitination,anaphase-promoting complex-dependent catabolic process,SCF-dependent pro…	protein binding,enzyme regulator activity		0.0455008	60977.6	1.17713e+06	1.16104e+06	1294413	1.24238e+06	1180463	1.24126e+06	1.23549e+06	1.15067e+06
O43251-6;O43251-8	O43251-6;O43251-8	RBFOX2	Isoform 6 of RNA binding protein fox-1 homolog 2;Isoform 8 of RNA binding protein fox-1 homolog 2			7185.5	53.6431	4038	9355.31	56.4606	4101	6703.31	47.3865	4393	8765.41	54.495	4197	7167.97	54.0589	4173	5324.54	51.3326	4094	5965.78	56.3443	3771	6871.7	63.4004	3615	6727.01	62.9204	3623	5043.44	58.3657	3525					0.112958	47215.2	86848.4	81822.3	69354.2	77427.7	76330.2	79177.9	87515.6	94558.3
O43252	O43252	PAPSS1	Bifunctional 3'-phosphoadenosine 5'-phosphosulfate synthase 1			19456.5	145.252	2511	24843.7	149.935	2547	19732.8	139.494	2678	21691.2	134.855	2755	21963.5	165.643	2461	17305.6	166.839	2346	16510.8	155.938	2375	17682.8	163.147	2352	16052.2	150.143	2434	13909.6	160.97	2222	cytosol	sulfate assimilation,skeletal system development,phosphorylation,3'-phosphoadenosine 5'-phosphosulfate biosynthetic process	adenylylsulfate kinase activity,sulfate adenylyltransferase (ATP) activity,ATP binding,nucleotidyltransferase activity,protein homodimerization activity		0.103181	70833.1	352797	325975	306286	287450	350878	386067	363363	365041
O43264	O43264	ZW10	Centromere/kinetochore protein zw10 homolog			6831.12	50.9975	4143	9492.87	57.2907	4072	8131.93	57.4856	4068	10783.8	67.0433	3838	9316.88	70.2654	3736	6438.87	62.0757	3792	5774.94	54.5419	3812	6062.43	55.9339	3816	5807.97	54.3243	3837	3647.48	42.2108	4037	kinetochore,condensed chromosome kinetochore,spindle pole,nucleus,endoplasmic reticulum,endoplasmic reticulum membrane,lipid particle,kinetochore microtubule,cytosol,membrane,Dsl1/NZR complex,RZZ complex	mitotic sister chromatid segregation,establishment of mitotic spindle orientation,ER to Golgi vesicle-mediated transport,retrograde vesicle-mediated transport, Golgi to ER,Golgi organization,mitotic metaphase plate congression,mitotic cell cycle checkpoint,regulation of exit from mitosis,protein transport,protein localization to kinetochore,cell division,meiotic cell cycle,macromolecular complex …	protein binding,centromeric DNA binding		0.0954878	88829.5	155336	156202	158290	179213	186658	180139	159383	156949
O43281;O43281-2;O43281-3	O43281;O43281-2;O43281-3	EFS	Embryonal Fyn-associated substrate;Isoform Efs2 of Embryonal Fyn-associated substrate;Isoform 3 of Embryonal Fyn-associated substrate			945.125	7.05579	6835	1094.27	6.60407	6948	834.128	5.89655	7012	1150.49	7.15267	6903	1622.4	12.2357	6415	938.391	9.04681	6595	538.804	5.08878	6797	709.566	6.54668	6611	254.485	2.3803	7164	240.805	2.78674	7052	focal adhesion,cytoplasm,plasma membrane	cell adhesion,intracellular signal transduction,actin filament reorganization,cell migration,transmembrane receptor protein tyrosine kinase signaling pathway	protein binding,SH3 domain binding,protein domain specific binding		0.413604	58815.4	14229.9	11921.9	10750.4	12659.5	21521.2	17382.6	9845.96	12162.9
O43286	O43286	B4GALT5	Beta-1,4-galactosyltransferase 5			1691.68	12.6292	6316	1930.4	11.6502	6490	1843.92	13.0349	6365	2071.48	12.8785	6406	1534.85	11.5754	6478	938.277	9.04571	6596	781.932	7.38502	6495	723.787	6.67788	6592	634.204	5.93197	6697	452.814	5.24023	6687	Golgi membrane,integral component of membrane,Golgi cisterna membrane	protein glycosylation,ganglioside biosynthetic process via lactosylceramide,O-glycan processing,keratan sulfate biosynthetic process,central nervous system neuron axonogenesis,central nervous system myelination,poly-N-acetyllactosamine biosynthetic process,regulation of protein stability,positive regulation of embryonic development,neuron maturation	N-acetyllactosamine synthase activity,galactosyltransferase activity,UDP-galactose:glucosylceramide beta-1,4-galactosyltransferase activity,metal ion binding		0.302651	45118.6	19538.7	16133.7	18230.5	17485.5	15618.5	13333	10961.3	9517.43
O43290	O43290	SART1	U4/U6.U5 tri-snRNP-associated protein 1			10008.5	74.7179	3492	14103	85.1134	3404	11654.6	82.3877	3485	14317.4	89.0121	3392	14683	110.735	2985	9853.45	94.9949	3082	10378.7	98.0226	2940	11648.4	107.471	2848	10660.5	99.7121	2925	8463.2	97.9412	2811	nucleus,nucleoplasm,cytoplasm,Golgi apparatus,cytosol,Cajal body,nuclear speck,U2-type precatalytic spliceosome,catalytic step 2 spliceosome,U4/U6 x U5 tri-snRNP complex	spliceosomal snRNP assembly,mRNA splicing, via spliceosome,positive regulation of cytotoxic T cell differentiation,mRNA cis splicing, via spliceosome,maturation of 5S rRNA	RNA binding,protein binding		0.124179	90254.8	231239	235783	230499	241756	298885	280091	291039	306400
O43291	O43291	SPINT2	Kunitz-type protease inhibitor 2			9620.74	71.8232	3556	12537	75.6624	3577	9559.54	67.5776	3810	10282.8	63.9284	3928	8208.66	61.9076	3947	6231.69	60.0783	3847	5430.98	51.2933	3910	5505.4	50.7945	3968	7111.95	66.5209	3539	4782.88	55.3503	3615	extracellular region,cytoplasm,integral component of membrane,plasma membrane	neural tube closure,establishment or maintenance of cell polarity,negative regulation of endopeptidase activity,negative regulation of cell-cell adhesion,epithelial cell morphogenesis involved in placental branching,basement membrane organization,cellular response to BMP stimulus,negative regulation of cell motility,negative regulation of neural precursor cell proliferation	endopeptidase inhibitor activity,serine-type endopeptidase inhibitor activity		0.132037	28228.2	69520.7	65555.2	59131.9	54304.3	52260.5	55402.4	47631.8	45292.4
O43292	O43292	GPAA1	Glycosylphosphatidylinositol anchor attachment 1 protein			17038.9	127.204	2679	21989.8	132.711	2713	20443.3	144.516	2642	23635	146.94	2644	17550.2	132.359	2716	13195.7	127.217	2653	12560.4	118.628	2711	11131.3	102.701	2908	11755.3	109.952	2804	9914.04	114.731	2604	endoplasmic reticulum membrane,membrane,GPI-anchor transamidase complex	proteolysis,protein retention in ER lumen,attachment of GPI anchor to protein,macromolecular complex assembly	protein binding,tubulin binding,GPI-anchor transamidase activity,GPI anchor binding		0.0971207	67623.2	294959	275454	302934	299016	267668	281040	263898	219380
O43293	O43293	DAPK3	Death-associated protein kinase 3			855.974	6.39024	6904	1751.66	10.5715	6585	2566.69	18.1442	5926	2968.65	18.4563	5934	1498.45	11.3009	6509	1172.54	11.3041	6387	682.679	6.44761	6616	925.266	8.53679	6393	1065.94	9.97013	6243	747.771	8.65364	6249	nucleus,nucleoplasm,actin filament,PML body,membrane raft,cytoplasm	chromatin organization,regulation of transcription, DNA-templated,protein phosphorylation,apoptotic process,regulation of smooth muscle contraction,regulation of mitotic nuclear division,regulation of mitotic cell cycle,regulation of cell shape,regulation of autophagy,negative regulation of translation,neuron differentiation,positive regulation of cell migration,intracellular signal transduction,…	protein serine/threonine kinase activity,protein binding,ATP binding,protein C-terminus binding,cAMP response element binding protein binding,Rho GTPase binding,identical protein binding,protein homodimerization activity,leucine zipper domain binding		0.349804	52535.7	11511.7	17046.5	29548.1	29178	17754.8	19400.9	11143.1	14166.9
O43295	O43295	SRGAP3	SLIT-ROBO Rho GTPase-activating protein 3			15141.9	113.041	2830	21838.9	131.801	2718	15006.1	106.08	3077	18815.9	116.979	2957	13986.3	105.481	3068	9625.16	92.7939	3129	8748.47	82.6257	3189	8897.88	82.0946	3218	9304.84	87.032	3133	5327.8	61.6565	3456	cytosol,cytoplasm	signal transduction,positive regulation of GTPase activity,regulation of small GTPase mediated signal transduction,negative regulation of cell migration	GTPase activator activity,protein binding,Rac GTPase binding		0.184587	124504	482597	503668	409404	438277	392738	377425	338416	322867
O43299	O43299	AP5Z1	AP-5 complex subunit zeta-1			1687.99	12.6016	6318	2378.46	14.3544	6252	2757.53	19.4933	5834	2727.98	16.96	6048	1778.35	13.4118	6308	1511.07	14.5678	6100	826.294	7.804	6451	958.249	8.84111	6359	933.25	8.72907	6363	906.123	10.4862	6051	nucleus,nucleoplasm,cytoplasm,nuclear speck,AP-type membrane coat adaptor complex,AP-5 adaptor complex	double-strand break repair via homologous recombination,protein transport,endosomal transport	protein binding		0.274877	88605.2	38287.1	39038	53540.3	45221.2	35538.1	42168	22747.3	24745.2
O43300	O43300	LRRTM2	Leucine-rich repeat transmembrane neuronal protein 2			2758.16	20.5909	5655	3755.07	22.6623	5618	1914.19	13.5316	6315	1936.2	12.0375	6470	2254.87	17.0056	6032	1454.8	14.0254	6147	2631.63	24.8546	4994	2339.58	21.5857	5263	1730.09	16.1823	5660	754.704	8.73389	6237	excitatory synapse,Requires Ontology,glutamatergic synapse,GABA-ergic synapse,integral component of postsynaptic specialization membrane,integral component of postsynaptic density membrane,extracellular space	negative regulation of receptor internalization,synapse organization,positive regulation of synapse assembly,long-term synaptic potentiation,Requires Ontology	protein binding,neurexin family protein binding		0.306296	59076.2	41711.4	41092.4	24779.9	21399.6	30043.6	27068	48302.9	40281.4
O43301	O43301	HSPA12A	Heat shock 70 kDa protein 12A			19108.2	142.652	2539	27852.5	168.094	2418	16544.1	116.952	2908	19496.8	121.212	2899	15207.5	114.691	2918	10586.6	102.063	2967	10664.5	100.721	2902	10832.2	99.9417	2949	13029.3	121.868	2682	8618.26	99.7356	2781	nucleus,cytoplasm,extracellular exosome	biological_process	molecular_function,protein binding,ATP binding		0.178651	74978.4	366758	386840	271819	273490	257166	249996	248434	236706
O43303;O43303-2	O43303;O43303-2	CCP110	Centriolar coiled-coil protein of 110 kDa;Isoform 2 of Centriolar coiled-coil protein of 110 kDa			3373.84	25.1872	5308	4402.06	26.567	5352	3358.11	23.7389	5530	4041.32	25.1251	5458	3558.11	26.8343	5334	2689.98	25.9335	5249	2851.98	26.9357	4869	3293.46	30.3865	4739	2956.52	27.6535	4887	2406.02	27.8439	4685	centrosome,centriole,cytosol,cilium,macromolecular complex	G2/M transition of mitotic cell cycle,centriole replication,regulation of G2/M transition of mitotic cell cycle,protein deubiquitination,ciliary basal body organization,regulation of cytokinesis,positive regulation of cilium assembly,centrosome duplication,ciliary basal body docking,negative regulation of cilium assembly,negative regulation of centriole elongation	protein binding		0.0972627	113424	97960.8	92489.5	83464.6	85757.2	91021.3	96093.7	100505	108871
O43306;O43306-2	O43306;O43306-2	ADCY6	Adenylate cyclase type 6;Isoform 2 of Adenylate cyclase type 6			1705.57	12.7329	6307	2087.98	12.6012	6411	1542.64	10.9051	6548	1792.18	11.1421	6564	1435.32	10.8248	6554	993.106	9.57431	6545	804.079	7.59419	6471	681.204	6.285	6651	1134.08	10.6075	6175	587.011	6.79323	6476	plasma membrane,cilium,membrane,intrinsic component of plasma membrane,stereocilium,integral component of plasma membrane	renal water homeostasis,cAMP biosynthetic process,G-protein coupled receptor signaling pathway,adenylate cyclase-activating G-protein coupled receptor signaling pathway,activation of adenylate cyclase activity,adenylate cyclase-inhibiting G-protein coupled receptor signaling pathway,dopamine receptor signaling pathway,negative regulation of neuron projection development,activation of protein kina…	adenylate cyclase activity,protein kinase C binding,protein binding,ATP binding,protein kinase binding,metal ion binding		0.222083	130615	57027.8	50518.7	44153.2	43794.4	42282.8	40853.6	32630.9	25931.4
O43307;O43307-2;O43307-3	O43307;O43307-2;O43307-3	ARHGEF9	Rho guanine nucleotide exchange factor 9;Isoform 2 of Rho guanine nucleotide exchange factor 9;Isoform 3 of Rho guanine nucleotide exchange factor 9			3179.31	23.735	5406	2217.71	13.3841	6332	2335.83	16.5123	6068	2489.13	15.4751	6159	2164.79	16.3263	6085	1481.92	14.2868	6126	1556.69	14.7022	5753	1875.69	17.3057	5556	1391.35	13.0139	5931	1182.73	13.6872	5692	cytosol,postsynaptic density	G-protein coupled receptor signaling pathway,positive regulation of apoptotic process,regulation of small GTPase mediated signal transduction	guanyl-nucleotide exchange factor activity,protein binding		0.223967	60982.2	49631.7	25051.8	31213.8	28398.4	29774.1	28462.2	29494.5	33336.3
O43310-2	O43310-2	CTIF	Isoform 2 of CBP80/20-dependent translation initiation factor			8702.53	64.9684	3705	13293.7	80.229	3493	9060.86	64.0523	3883	10597.1	65.8826	3870	8549.06	64.4747	3893	5395.71	52.0188	4082	3738.35	35.3072	4466	3253.39	30.0168	4755	3747.22	35.0493	4511	2482.85	28.733	4624					0.329956	67783	151004	166916	134584	134385	130695	115189	78729.5	64270.4
O43312;O43312-4;O43312-5	O43312;O43312-4;O43312-5	MTSS1	Protein MTSS 1;Isoform 3 of Protein MTSS 1;Isoform 4 of Protein MTSS 1			1313.82	9.80825	6566	1997.1	12.0528	6455	1425.31	10.0757	6626	1561.26	9.70639	6681	1394.72	10.5186	6579	947.351	9.13319	6582	246.288	2.32608	7153	340.342	3.1401	7068	491.885	4.6008	6864	453.275	5.24556	6686	ruffle,cytoplasm,actin cytoskeleton,endocytic vesicle	plasma membrane organization,cell adhesion,transmembrane receptor protein tyrosine kinase signaling pathway,microspike assembly,actin cytoskeleton organization,negative regulation of epithelial cell proliferation,renal tubule morphogenesis,cellular response to fluid shear stress,glomerulus morphogenesis,nephron tubule epithelial cell differentiation,epithelial cell proliferation involved in renal…	actin monomer binding,receptor binding,protein binding,identical protein binding		0.43425	82251.1	27663	30427.9	25689.4	24024.7	25873.1	24541	6293.92	8158.52
O43314	O43314	PPIP5K2	Inositol hexakisphosphate and diphosphoinositol-pentakisphosphate kinase 2			9413.89	70.279	3602	13419.7	80.9897	3475	8130.86	57.4781	4069	9479.28	58.9331	4054	8910.01	67.1969	3817	6508.1	62.7431	3768	6584.78	62.1905	3632	7222.86	66.6403	3547	6074.96	56.8216	3782	4420.33	51.1547	3743	cytosol	inositol metabolic process,sensory perception of sound,phosphorylation,inositol phosphate metabolic process,inositol phosphate biosynthetic process	inositol-1,3,4,5,6-pentakisphosphate kinase activity,inositol hexakisphosphate kinase activity,inositol hexakisphosphate 5-kinase activity,ATP binding,diphosphoinositol-pentakisphosphate kinase activity,inositol hexakisphosphate 1-kinase activity,inositol hexakisphosphate 3-kinase activity,Requires Ontology,inositol heptakisphosphate kinase activity		0.123328	140407	338361	349030	250165	249003	282153	287795	287254	295564
O43318;O43318-2	O43318;O43318-2	MAP3K7	Mitogen-activated protein kinase kinase kinase 7;Isoform 1A of Mitogen-activated protein kinase kinase kinase 7			1518.49	11.3363	6427	2181.12	13.1634	6351	2071.13	14.6411	6201	2398.06	14.9089	6211	1588.15	11.9774	6435	1195.26	11.5232	6367	985.524	9.30786	6285	1045.76	9.6485	6269	1090.01	10.1953	6225	906.237	10.4875	6050	nucleus,Ada2/Gcn5/Ada3 transcription activator complex,cytosol,plasma membrane,endosome membrane,IkappaB kinase complex	activation of MAPKK activity,activation of MAPK activity,stimulatory C-type lectin receptor signaling pathway,positive regulation of T cell cytokine production,MyD88-dependent toll-like receptor signaling pathway,transforming growth factor beta receptor signaling pathway,Wnt signaling pathway, calcium modulating pathway,I-kappaB kinase/NF-kappaB signaling,activation of NF-kappaB-inducing kinase a…	magnesium ion binding,protein kinase activity,protein serine/threonine kinase activity,MAP kinase kinase kinase activity,protein binding,ATP binding,receptor tyrosine kinase binding,identical protein binding,scaffold protein binding		0.140321	67196.1	26120.4	27149.1	30496.7	30147.1	24068.8	25295.6	20575.4	20480
O43324	O43324	EEF1E1	Eukaryotic translation elongation factor 1 epsilon-1			103975	776.224	882	142530	860.188	877	142012	1003.9	769	175055	1088.32	746	158789	1197.54	677	94239.6	908.542	791	96131	907.917	799	68779.2	634.579	1058	86859.7	812.434	886	45274.8	523.947	1107	nucleus,nucleoplasm,nucleolus,cytoplasm,cytosol,aminoacyl-tRNA synthetase multienzyme complex	tRNA aminoacylation for protein translation,negative regulation of cell proliferation,positive regulation of apoptotic process,positive regulation of DNA damage response, signal transduction by p53 class mediator,positive regulation of cellular senescence	protein binding		0.191942	19810.6	527291	523040	616485	648803	709474	587991	591694	397108
O43325	O43325	LYRM1	LYR motif-containing protein 1			78058.8	582.745	1087	58585.4	353.571	1572	71612.4	506.237	1266	31697.6	197.065	2281	18885.7	142.431	2621	16865.7	162.599	2388	11971.1	113.062	2767	3760.74	34.6977	4549	12076.3	112.954	2771	1915.11	22.1628	5006	nucleoplasm,midbody				0.894463	14281.6	285380	154988	224114	84692.7	60831.8	75861.9	53118.8	15653.3
O43347	O43347	MSI1	RNA-binding protein Musashi homolog 1			61656.8	460.296	1276	75661.8	456.629	1335	83104	587.472	1141	91012.9	565.831	1195	88681.7	668.814	1043	65529.7	631.756	1020	69731.8	658.587	1017	74684.7	689.064	997	71890.7	672.423	1007	55602.9	643.469	961	nucleus,polysome,cytoplasm	nervous system development	RNA binding,protein binding,poly(U) RNA binding,identical protein binding		0.154076	39124.5	617523	548349	712480	666184	782532	807471	847649	851598
O43374	O43374	RASA4	Ras GTPase-activating protein 4			4289.47	32.0228	4927	6000.59	36.2144	4836	5138.74	36.3264	4865	6379.9	39.6641	4752	2365.47	17.8398	5959	1995.35	19.2367	5717	1719.73	16.2421	5631	1917.37	17.6902	5533	2108.57	19.7223	5386	1524.48	17.6422	5327	cytosol,plasma membrane	MAPK cascade,negative regulation of GTPase activity,positive regulation of GTPase activity,negative regulation of Ras protein signal transduction,cellular response to calcium ion	GTPase activator activity,phospholipid binding,metal ion binding		0.354098	90457.6	99328	100547	101860	107969	48259.4	56846.5	48332.7	50548
O43390	O43390	HNRNPR	Heterogeneous nuclear ribonucleoprotein R			126624	945.305	764	162139	978.529	792	141104	997.478	772	185025	1150.31	713	152786	1152.27	699	114007	1099.11	688	117332	1108.15	710	129047	1190.63	670	130871	1224.09	662	91282.7	1056.38	680	nucleoplasm,spliceosomal complex,endoplasmic reticulum,dendrite,growth cone,axon terminus,catalytic step 2 spliceosome,ribonucleoprotein complex,nucleolus,nucleus	mRNA splicing, via spliceosome,mRNA processing,circadian rhythm,RNA metabolic process,negative regulation of catalytic activity,mRNA destabilization	RNA binding,mRNA 3'-UTR binding,protein binding,mRNA binding		0.0881617	70943.1	2.29958e+06	2.13073e+06	2.19356e+06	2.45574e+06	2.44462e+06	2547303	2.58621e+06	2.66816e+06
O43395	O43395	PRPF3	U4/U6 small nuclear ribonucleoprotein Prp3			12057.7	90.0162	3188	14901.3	89.9312	3332	13679.5	96.7022	3211	15348.1	95.4196	3273	16474	124.242	2804	12113.1	116.779	2758	12074.8	114.041	2758	13172.5	121.534	2695	11691.9	109.359	2810	8826.85	102.15	2750	nucleus,nucleoplasm,spliceosomal complex,cytosol,Cajal body,nuclear speck,U4/U6 x U5 tri-snRNP complex,U2-type precatalytic spliceosome	spliceosomal tri-snRNP complex assembly,RNA splicing, via transesterification reactions,mRNA splicing, via spliceosome,mRNA processing,RNA splicing	RNA binding,protein binding,identical protein binding		0.12474	77528.9	239305	214003	232400	222618	288059	295773	290857	297637
O43396	O43396	TXNL1	Thioredoxin-like protein 1			141372	1055.41	701	193759	1169.36	684	149436	1056.38	739	184849	1149.21	715	178206	1343.98	619	124186	1197.25	642	111456	1052.66	739	125298	1156.04	692	116990	1094.26	716	92464.9	1070.06	674	proteasome complex,nucleus,cytoplasm,cytosol	cell redox homeostasis,oxidation-reduction process	disulfide oxidoreductase activity		0.06307	32251.3	1.16717e+06	1.15755e+06	1.0561e+06	1115338	1.29625e+06	1.26142e+06	1.11684e+06	1.17773e+06
O43399-3	O43399-3	TPD52L2	Isoform 3 of Tumor protein D54			211668	1580.2	508	273303	1649.42	522	262118	1852.94	474	327065	2033.38	432	243258	1834.59	470	187124	1804.02	453	185205	1749.19	490	206673	1906.83	461	197660	1848.79	481	138716	1605.3	496					0.0556494	22517.1	1.22009e+06	1.13996e+06	1.29333e+06	1.37781e+06	1.23538e+06	1.32703e+06	1.29569e+06	1.35628e+06
O43399-5	O43399-5	TPD52L2	Isoform 5 of Tumor protein D54			20857.2	155.709	2414	24356.1	146.992	2580	27639.8	195.389	2258	30438.2	189.236	2330	30680.2	231.382	2031	22372.7	215.69	2014	19624.2	185.342	2165	20380.8	188.04	2168	17125.9	160.185	2374	12755.7	147.616	2315					0.135149	23786.5	127002	107318	144068	135454	164592	167606	145030	141288
O43402	O43402	EMC8	ER membrane protein complex subunit 8			14206	106.054	2924	22320.2	134.705	2693	21504.5	152.018	2576	26056.3	161.993	2529	15059.7	113.576	2936	11544.4	111.297	2825	12745	120.371	2679	13435.6	123.961	2666	12959.5	121.215	2690	9911.76	114.705	2605	nucleus,cytoplasm,mitochondrion,cytosol,membrane,ER membrane protein complex		protein binding		0.115402	23773	86452.7	98291.1	112025	115888	80745.9	86436.3	94137.1	93088.5
O43414	O43414	ERI3	ERI1 exoribonuclease 3			48772.1	364.106	1460	63524.5	383.379	1496	52596.2	371.809	1543	68310.7	424.69	1435	48796.4	368.01	1534	32364.7	312.021	1598	40509.5	382.595	1440	39820.4	367.395	1498	38584.2	360.894	1519	22372.4	258.907	1688		exonucleolytic trimming to generate mature 3'-end of 5.8S rRNA from tricistronic rRNA transcript (SSU-rRNA, 5.8S rRNA, LSU-rRNA),DNA metabolic process,DNA catabolic process, exonucleolytic	RNA binding,metal ion binding,3'-5'-exoribonuclease activity		0.0950201	37238.2	464926	438189	429185	475904	409822	379578	468686	432164
O43422	O43422	THAP12	52 kDa repressor of the inhibitor of the protein kinase			594.674	4.43952	7102	813.365	4.90876	7096	890.273	6.29345	6964	858.875	5.33967	7079	935.602	7.05606	6892	921.808	8.88694	6615	449.458	4.24494	6918	450.095	4.15271	6937	465.938	4.35811	6902	297.575	3.44371	6954	nuclear chromatin	regulation of transcription from RNA polymerase II promoter,signal transduction,negative regulation of cell proliferation	RNA polymerase II transcription factor activity, sequence-specific DNA binding,DNA binding,protein binding,metal ion binding,protein dimerization activity		0.298601	87704	13351.2	13214.1	17109.8	14092.6	18506.7	25462.4	12247.4	11504.7
O43424	O43424	GRID2	Glutamate receptor ionotropic, delta-2			1164.08	8.6904	6677	1412.59	8.52518	6763	721.161	5.09797	7088	951.649	5.91645	7015	856.305	6.45802	6946	556.743	5.36743	7005	134.733	1.2725	7272	387.891	3.5788	7010	210.097	1.96513	7208	199.318	2.30662	7128	plasma membrane,integral component of plasma membrane,ionotropic glutamate receptor complex,dendritic spine,synapse,Requires Ontology,glutamatergic synapse,integral component of postsynaptic density membrane,postsynaptic membrane	heterophilic cell-cell adhesion via plasma membrane cell adhesion molecules,glutamate receptor signaling pathway,regulation of neuron projection development,cerebellar granule cell differentiation,ion transmembrane transport,cellular protein localization,ionotropic glutamate receptor signaling pathway,synaptic transmission, glutamatergic,regulation of neuron apoptotic process,positive regulation …	ionotropic glutamate receptor activity,protein binding,PDZ domain binding,scaffold protein binding,ligand-gated ion channel activity,transmitter-gated ion channel activity involved in regulation of postsynaptic membrane potential,glutamate receptor activity,signaling receptor activity		0.532126	113356	33779.4	29661.5	17913.4	20182	21892.3	19876.5	4745.22	12814.7
O43427;O43427-2	O43427;O43427-2	FIBP	Acidic fibroblast growth factor intracellular-binding protein;Isoform Short of Acidic fibroblast growth factor intracellular-binding protein			19338.3	144.369	2523	28310.1	170.855	2394	17306.9	122.344	2855	19183.9	119.267	2924	17300	130.472	2738	11582.3	111.662	2817	12769.6	120.603	2676	12907.2	119.086	2725	12820.3	119.914	2699	7909.02	91.5279	2902	nucleus,mitochondrion,endomembrane system,membrane,nuclear speck	fibroblast growth factor receptor signaling pathway,platelet aggregation	fibroblast growth factor binding		0.153414	41878.1	207314	219614	158821	150303	163400	152764	166150	157533
O43432;O43432-3	O43432;O43432-3	EIF4G3	Eukaryotic translation initiation factor 4 gamma 3;Isoform 3 of Eukaryotic translation initiation factor 4 gamma 3			7956.6	59.3997	3862	10313.1	62.2412	3927	9116.1	64.4428	3873	10832.3	67.345	3831	7634.76	57.5793	4058	5813.35	56.0451	3962	4564.65	43.1112	4184	5174.69	47.7433	4053	5547.52	51.8882	3918	3903.62	45.175	3927	cytosol,eukaryotic translation initiation factor 4F complex	translational initiation,regulation of translational initiation,negative regulation of autophagy	RNA cap binding,RNA binding,translation factor activity, RNA binding,mRNA binding,translation initiation factor activity		0.124549	176652	359807	337475	352882	358000	304182	323434	250532	266414
O43447	O43447	PPIH	Peptidyl-prolyl cis-trans isomerase H			91453.1	682.739	971	128965	778.323	943	112278	793.706	924	132792	825.571	917	116584	879.242	858	78664.4	758.385	902	96773.6	913.986	795	105526	973.616	771	100714	942.023	792	79138	915.832	755	nucleoplasm,spliceosomal complex,cytoplasm,nuclear speck,U4/U6 x U5 tri-snRNP complex,U4/U6 snRNP,intracellular membrane-bounded organelle	mRNA splicing, via spliceosome,protein peptidyl-prolyl isomerization,positive regulation of viral genome replication,macromolecular complex assembly,protein folding	peptidyl-prolyl cis-trans isomerase activity,protein binding,cyclosporin A binding,ribonucleoprotein complex binding		0.1267	19208.1	449683	458870	472586	477197	505058	475886	577535	590743
O43488	O43488	AKR7A2	Aflatoxin B1 aldehyde reductase member 2			65568.4	489.498	1227	85243.2	514.454	1250	79330.8	560.799	1176	95733.3	595.178	1148	62638.7	472.405	1311	47631.9	459.208	1274	64709.5	611.155	1076	67214.6	620.143	1070	56097.5	524.703	1200	39714	459.594	1207	Golgi apparatus,cytosol,extracellular exosome	carbohydrate metabolic process,cellular aldehyde metabolic process,xenobiotic metabolic process,electron transport chain,daunorubicin metabolic process,doxorubicin metabolic process	alditol:NADP+ 1-oxidoreductase activity,protein binding,electron carrier activity,phenanthrene-9,10-epoxide hydrolase activity		0.109759	39589	664496	625123	688205	709054	559289	593899	795938	775518
O43491	O43491	EPB41L2	Band 4.1-like protein 2			3949.25	29.483	5049	5480.08	33.073	4985	11713.5	82.8039	3474	14117.3	87.7679	3412	5571.65	42.0199	4602	4003.88	38.6005	4592	3541.27	33.4458	4558	3679.84	33.9514	4579	5616.18	52.5304	3891	4307.74	49.8517	3787	nucleoplasm,cytosol,plasma membrane,focal adhesion,spectrin,cell junction,extracellular exosome,cell cortex region,COP9 signalosome,cytoskeleton	cell cycle,cortical actin cytoskeleton organization,cell division,positive regulation of protein localization to cell cortex,actomyosin structure organization	actin binding,structural molecule activity,protein binding,spectrin binding,PH domain binding		0.403517	112588	113823	114291	288988	297363	141480	141976	123876	120747
O43493;O43493-3;O43493-5;O43493-7	O43493;O43493-3;O43493-5;O43493-7	TGOLN2	Trans-Golgi network integral membrane protein 2;Isoform TGN48 of Trans-Golgi network integral membrane protein 2;Isoform 5 of Trans-Golgi network integral membrane protein 2;Isoform 7 of Trans-Golgi network integral membrane protein 2			5017.78	37.46	4660	6714.88	40.5252	4644	6758.89	47.7794	4382	6917.78	43.0081	4616	6700.07	50.5302	4298	4915.4	47.3883	4229	2274.62	21.4829	5210	2368.75	21.8548	5242	2783.33	26.0336	4973	2246.71	26.0002	4794	nucleoplasm,endoplasmic reticulum lumen,Golgi apparatus,trans-Golgi network,plasma membrane,integral component of membrane,transport vesicle,clathrin-coated vesicle membrane,trans-Golgi network transport vesicle,endosome	post-translational protein modification,cellular protein metabolic process,membrane organization	protein binding		0.288968	45879.6	58932.4	57067.5	67951.1	59378.3	69329.4	71026.2	32423.9	31673.3
O43504	O43504	LAMTOR5	Ragulator complex protein LAMTOR5			76474.9	570.92	1105	73441.7	443.23	1359	114296	807.969	911	137600	855.466	892	97694.9	736.789	974	75895	731.686	922	34409.7	324.986	1569	69430.8	640.59	1050	73066.9	683.424	999	28537.2	330.249	1491	lysosome,lysosomal membrane,cytosol,macromolecular complex,Ragulator complex	cell cycle arrest,regulation of cell size,response to virus,positive regulation of gene expression,regulation of macroautophagy,viral genome replication,positive regulation of TOR signaling,positive regulation of interleukin-8 production,positive regulation of I-kappaB kinase/NF-kappaB signaling,negative regulation of cysteine-type endopeptidase activity involved in apoptotic process,positive reg…	protein binding,guanyl-nucleotide exchange factor activity,binding, bridging		0.282974	9613.91	188210	130790	240786	247492	211832	229802	102782	194539
O43505	O43505	B4GAT1	Beta-1,4-glucuronyltransferase 1			35129.6	262.259	1774	51325.1	309.754	1700	42340.7	299.311	1744	50749.2	315.51	1713	44611.4	336.447	1611	29527	284.663	1700	45440	429.161	1343	48745.5	449.741	1331	48774.7	456.21	1312	37205.1	430.56	1263	Golgi membrane,Golgi apparatus,integral component of Golgi membrane,extracellular exosome	protein O-linked glycosylation,keratan sulfate biosynthetic process,protein O-linked mannosylation,poly-N-acetyllactosamine biosynthetic process	protein binding,glucuronosyltransferase activity,metal ion binding,N-acetyllactosaminide beta-1,3-N-acetylglucosaminyltransferase activity		0.23519	47119.1	423734	447979	437176	447371	474091	438183	665229	669399
O43524	O43524	FOXO3	Forkhead box protein O3			1390.13	10.378	6524	2050.71	12.3763	6431	2024.35	14.3104	6240	2186.66	13.5946	6334	1533.22	11.5632	6480	956.127	9.2178	6573	534.269	5.04595	6802	639.726	5.90231	6700	505.144	4.72482	6852	606.684	7.02091	6439	nuclear chromatin,nucleus,nucleoplasm,cytoplasm,mitochondrial outer membrane,cytosol,macromolecular complex,mitochondrion,mitochondrial matrix	negative regulation of transcription from RNA polymerase II promoter,ovulation from ovarian follicle,initiation of primordial ovarian follicle growth,antral ovarian follicle growth,oocyte maturation,regulation of transcription from RNA polymerase II promoter,transcription from mitochondrial promoter,regulation of translation,aging,positive regulation of autophagy,positive regulation of muscle atr…	transcription regulatory region sequence-specific DNA binding,RNA polymerase II core promoter proximal region sequence-specific DNA binding,RNA polymerase II transcription factor activity, sequence-specific DNA binding,transcription cofactor binding,transcriptional repressor activity, RNA polymerase II transcription regulatory region sequence-specific binding,transcriptional activator activity, R…		0.350964	71276.6	25364.5	27075.9	31618	29158.9	24647.4	21463.6	11831.6	13289.1
O43529	O43529	CHST10	Carbohydrate sulfotransferase 10			2121.03	15.8345	6007	2202.76	13.294	6341	2064.41	14.5936	6208	2850.47	17.7215	5997	2383.86	17.9785	5945	1715.01	16.534	5922	981.211	9.26712	6291	1306.56	12.0547	6027	1145.56	10.7149	6167	744.018	8.61021	6254	Golgi membrane,Golgi apparatus,membrane,integral component of membrane	cell adhesion,carbohydrate biosynthetic process,proteoglycan biosynthetic process	HNK-1 sulfotransferase activity,sulfotransferase activity		0.227005	42206.9	22916.8	17222	19093.3	22508.3	22692.6	22797.7	12867.2	16071.9
O43556;O43556-3;O43556-4	O43556;O43556-3;O43556-4	SGCE	Epsilon-sarcoglycan;Isoform 2 of Epsilon-sarcoglycan;Isoform 3 of Epsilon-sarcoglycan			1492.4	11.1415	6447	2598.61	15.6829	6137	1720.12	12.1597	6443	2527.35	15.7126	6142	1782.06	13.4398	6304	1072.11	10.336	6479	1071.17	10.1168	6196	1227.75	11.3276	6104	1124.77	10.5204	6183	876.921	10.1482	6083	Golgi apparatus,cytoskeleton,plasma membrane,integral component of plasma membrane,dystrophin-associated glycoprotein complex,dendrite membrane,sarcolemma,sarcoglycan complex	cell-matrix adhesion,muscle organ development			0.138921	49851	19045.1	23996.4	18790.3	23571.2	20036.2	16832.7	16590.9	17837.6
O43567	O43567	RNF13	E3 ubiquitin-protein ligase RNF13			7619.98	56.8866	3934	11054.1	66.7127	3808	10099.4	71.3939	3716	9249.37	57.5038	4101	4930.94	37.1879	4784	4845.84	46.7177	4265	5913.58	55.8513	3783	6400.07	59.049	3720	5237.89	48.9921	3992	3987.24	46.1427	3899	Golgi membrane,nuclear inner membrane,nucleoplasm,lysosomal membrane,endoplasmic reticulum,endoplasmic reticulum membrane,cytosol,integral component of membrane,late endosome membrane,intracellular membrane-bounded organelle	protein autoubiquitination,positive regulation of stress-activated protein kinase signaling cascade,ubiquitin-dependent protein catabolic process	ubiquitin-protein transferase activity,protein binding,JUN kinase binding,metal ion binding,ubiquitin protein ligase activity		0.176619	42813.6	83513.9	87666.8	94750.1	74086	47613.6	65341.9	78662.8	79858.4
O43572	O43572	AKAP10	A-kinase anchor protein 10, mitochondrial			3135.64	23.409	5434	3710.82	22.3953	5642	3046.26	21.5344	5688	3227.25	20.064	5821	2587.58	19.5148	5831	1838.17	17.7214	5829	1964.61	18.5549	5429	2218.53	20.4689	5326	1885.42	17.6351	5535	1495.6	17.308	5358	cytosol,plasma membrane,macromolecular complex,mitochondrion	signal transduction,blood coagulation,protein localization	protein binding,protein kinase A binding		0.110059	73818.2	59253.4	50741.7	49275.7	44569.5	43080	42735.6	45058.5	47729.1
O43581-2;O43581-3;O43581-5	O43581-2;O43581-3;O43581-5	SYT7	Isoform 2 of Synaptotagmin-7;Isoform 3 of Synaptotagmin-7;Isoform 5 of Synaptotagmin-7			6423.79	47.9566	4234	8818.79	53.2225	4192	5083.2	35.9338	4881	6457.62	40.1473	4733	4018.92	30.3096	5150	3217.3	31.0173	4973	5413.03	51.1238	3915	5046.4	46.5597	4091	4762.51	44.5457	4143	2949.03	34.1279	4377					0.208837	52820.6	86859.6	86286.6	58836	63814.3	47877.5	53522.4	88834.2	77685.4
O43583	O43583	DENR	Density-regulated protein			137523	1026.67	715	238872	1441.62	580	195079	1379.04	607	253533	1576.23	550	187942	1417.41	593	110789	1068.09	700	121391	1146.49	691	132862	1225.82	654	139988	1309.36	629	101121	1170.24	630	cellular_component	formation of translation preinitiation complex,ribosome disassembly,IRES-dependent viral translational initiation,translation reinitiation	molecular_function,translation initiation factor activity,protein binding,mRNA binding		0.0986119	22092	777739	977532	944381	1.04788e+06	936435	770856	833217	855438
O43592	O43592	XPOT	Exportin-T			12421.4	92.7313	3139	17655.6	106.554	3049	16967.2	119.943	2879	18016.6	112.01	3003	19014.7	143.404	2615	13032.4	125.642	2677	12110.3	114.377	2756	8844.35	81.6007	3228	10934.9	102.279	2888	3552.43	41.1108	4083	nucleoplasm,cytoplasm,cytosol,nuclear pore,nuclear matrix	tRNA export from nucleus,tRNA re-export from nucleus	tRNA binding,protein binding,Ran GTPase binding		0.244792	109964	349659	359637	408850	370652	471584	451352	413755	283446
O43598	O43598	DNPH1	2'-deoxynucleoside 5'-phosphate N-hydrolase 1			203513	1519.32	523	254633	1536.74	551	282893	1999.81	441	290565	1806.46	483	198555	1497.45	560	138311	1333.43	590	188173	1777.22	478	222371	2051.67	437	205208	1919.39	466	163165	1888.24	433	nucleus,cytosol,extracellular exosome	purine nucleotide catabolic process,nucleoside metabolic process,deoxyribonucleoside monophosphate catabolic process,positive regulation of cell growth,epithelial cell differentiation	protein binding,identical protein binding,protein homodimerization activity,deoxyribonucleoside 5'-monophosphate N-glycosidase activity		0.15448	19108.4	995497	901303	1.18454e+06	1.03875e+06	855706	832382	1117170	1.23839e+06
O43615	O43615	TIMM44	Mitochondrial import inner membrane translocase subunit TIM44			20374	152.101	2449	26413.2	159.407	2473	22498.3	159.043	2515	25264.7	157.072	2566	22200.3	167.429	2451	17595.2	169.631	2325	15407.1	145.514	2450	17485.3	161.325	2369	16908.9	158.156	2392	12341.7	142.826	2356	mitochondrion,mitochondrial inner membrane,mitochondrial matrix	protein targeting to mitochondrion,protein import into mitochondrial matrix	protein binding,ATP binding,chaperone binding		0.0463735	51355.7	267848	251270	253187	242742	257138	284592	245837	261707
O43617	O43617	TRAPPC3	Trafficking protein particle complex subunit 3			88647.2	661.792	995	106908	645.205	1069	103339	730.516	977	133979	832.954	910	87488.5	659.815	1050	67331.2	649.125	998	47568.2	449.262	1303	46267.3	426.877	1370	48876.8	457.165	1309	42581.7	492.781	1154	Golgi membrane,endoplasmic reticulum,Golgi apparatus,cytosol,TRAPP complex,cis-Golgi network membrane	COPII vesicle coating,intra-Golgi vesicle-mediated transport,ER to Golgi vesicle-mediated transport	protein binding		0.204128	20274.1	460076	401499	459101	508183	400047	429931	299637	273382
O43633	O43633	CHMP2A	Charged multivesicular body protein 2a			63604.6	474.837	1251	97373.3	587.661	1138	83105.8	587.485	1140	115245	716.485	1009	87328.9	658.612	1051	56659.6	546.242	1123	73602.2	695.142	981	72688.1	670.643	1020	69573.1	650.745	1028	52309.6	605.358	998	ESCRT III complex,nuclear envelope,cytosol,membrane,membrane coat,late endosome membrane,extracellular exosome,chromatin,multivesicular body	nucleus organization,mitotic metaphase plate congression,membrane invagination,exit from mitosis,regulation of centrosome duplication,endosomal transport,macroautophagy,viral life cycle,nuclear envelope reassembly,multivesicular body assembly,viral budding via host ESCRT complex,establishment of protein localization,regulation of viral process,protein polymerization,protein homooligomerization,ne…	protein binding,protein domain specific binding,phosphatidylcholine binding		0.107886	25103.9	408746	452807	457167	541261	494446	447977	574076	531813
O43639	O43639	NCK2	Cytoplasmic protein NCK2			32975.2	246.175	1866	45146.8	272.467	1842	30680.5	216.884	2117	36846	229.073	2084	29728.9	224.208	2070	21870.3	210.846	2039	18606.9	175.734	2224	20455.1	188.725	2163	18107.1	169.364	2305	14239.7	164.791	2190	cytoplasm,endoplasmic reticulum,cytosol,vesicle membrane,postsynaptic density	immunological synapse formation,actin filament organization,signal transduction,signal complex assembly,epidermal growth factor receptor signaling pathway,regulation of epidermal growth factor-activated receptor activity,negative regulation of cell proliferation,cell migration,lamellipodium assembly,positive regulation of actin filament polymerization,negative regulation of peptidyl-serine phosph…	phosphotyrosine binding,protein binding,cytoskeletal adaptor activity,receptor signaling complex scaffold activity,signaling adaptor activity,macromolecular complex binding,scaffold protein binding		0.152723	42915.1	362260	358896	288519	295830	287745	295600	248096	255838
O43657	O43657	TSPAN6	Tetraspanin-6			6582.36	49.1403	4201	8446.26	50.9743	4263	11145.7	78.7904	3555	17201.8	106.945	3065	12336.7	93.0402	3280	6589.36	63.5265	3748	5314.17	50.1901	3950	5551.85	51.2231	3960	5384.43	50.3628	3956	2742.32	31.7357	4476	extracellular exosome,integral component of plasma membrane	negative regulation of viral-induced cytoplasmic pattern recognition receptor signaling pathway,positive regulation of I-kappaB kinase/NF-kappaB signaling,negative regulation of NIK/NF-kappaB signaling	protein binding		0.325519	27563.3	46444.6	43124.8	67319.4	88704.9	76691.8	57202.4	45509.6	44598.8
O43660	O43660	PLRG1	Pleiotropic regulator 1			11437.2	85.3837	3269	15720.1	94.8726	3221	12981.2	91.7659	3296	14631.5	90.9648	3353	15119.8	114.03	2930	9870.42	95.1584	3081	10933.7	103.264	2872	10420.1	96.1386	2997	10342.3	96.7353	2963	8955.74	103.641	2727	fibrillar center,nucleus,nucleoplasm,nuclear speck,nuclear membrane,U2-type catalytic step 2 spliceosome,catalytic step 2 spliceosome,DNA replication factor A complex,Cul4-RING E3 ubiquitin ligase complex,Prp19 complex	mRNA splicing, via spliceosome,protein localization to nucleus,positive regulation of G1/S transition of mitotic cell cycle	protein binding		0.0972703	57193.8	167452	166546	162692	156560	195036	177797	194292	173689
O43663;O43663-3;O43663-4	O43663;O43663-3;O43663-4	PRC1	Protein regulator of cytokinesis 1;Isoform 3 of Protein regulator of cytokinesis 1;Isoform 4 of Protein regulator of cytokinesis 1			7174.51	53.561	4042	10672.6	64.4105	3880	9434.2	66.6915	3829	10324	64.1847	3920	9128.48	68.8446	3767	6944.25	66.9479	3652	6994.45	66.0596	3523	6208.97	57.2859	3777	6413.09	59.9843	3708	3760.57	43.5196	3991	spindle pole,nucleus,nucleoplasm,chromosome,spindle,cytosol,spindle microtubule,plasma membrane,microtubule cytoskeleton,midbody,intercellular bridge,contractile ring,cytoplasm,mitotic spindle midzone	mitotic spindle elongation,microtubule bundle formation,positive regulation of cell proliferation,regulation of cytokinesis,mitotic spindle midzone assembly,mitotic cytokinesis,microtubule cytoskeleton organization	protein binding,kinesin binding,protein kinase binding,microtubule binding		0.0960231	71606.6	131513	141564	148034	138306	147425	156610	155612	129577
O43670;O43670-2;O43670-4	O43670;O43670-2;O43670-4	ZNF207	BUB3-interacting and GLEBS motif-containing protein ZNF207;Isoform 2 of BUB3-interacting and GLEBS motif-containing protein ZNF207;Isoform 4 of BUB3-interacting and GLEBS motif-containing protein ZNF207			24654.4	184.056	2217	33604.5	202.808	2186	30605.3	216.352	2121	28973.7	180.131	2379	30239.4	228.058	2051	20299.3	195.701	2126	25974.8	245.321	1850	26121.2	241.002	1881	24438.4	228.582	1948	19753.2	228.595	1824	kinetochore,condensed chromosome kinetochore,nucleus,nucleoplasm,nucleolus,cytoplasm,spindle,microtubule,spindle matrix	mitotic sister chromatid segregation,microtubule bundle formation,regulation of transcription, DNA-templated,mitotic spindle assembly checkpoint,attachment of spindle microtubules to kinetochore,microtubule polymerization,protein stabilization,cell division,regulation of chromosome segregation,mitotic spindle assembly	DNA binding,transcription factor activity, sequence-specific DNA binding,RNA binding,protein binding,microtubule binding,heparin binding,zinc ion binding		0.128201	50750.5	320301	315915	340360	275097	346124	324460	409571	386356
O43674;O43674-2	O43674;O43674-2	NDUFB5	NADH dehydrogenase [ubiquinone] 1 beta subcomplex subunit 5, mitochondrial;Isoform 2 of NADH dehydrogenase [ubiquinone] 1 beta subcomplex subunit 5, mitochondrial			46744.4	348.968	1508	67455.1	407.101	1440	49128.8	347.297	1599	68303.1	424.643	1436	46995.4	354.427	1559	37785.1	364.277	1473	32133.9	303.492	1627	42582.3	392.878	1426	37682	352.455	1538	24379.1	282.129	1611	nucleoplasm,mitochondrion,mitochondrial inner membrane,mitochondrial respiratory chain complex I,integral component of membrane	mitochondrial electron transport, NADH to ubiquinone,mitochondrial respiratory chain complex I assembly	protein binding,NADH dehydrogenase (ubiquinone) activity		0.0891976	21750.3	260266	271776	234154	277937	230536	258836	217153	269928
O43676	O43676	NDUFB3	NADH dehydrogenase [ubiquinone] 1 beta subcomplex subunit 3			167850	1253.08	608	237683	1434.45	584	167618	1184.91	683	208884	1298.64	648	162383	1224.65	670	108574	1046.74	716	110919	1047.58	742	119328	1100.96	718	118159	1105.19	709	81897.9	947.771	739	mitochondrial inner membrane,mitochondrial respiratory chain complex I,integral component of membrane	mitochondrial electron transport, NADH to ubiquinone,mitochondrial respiratory chain complex I assembly	NADH dehydrogenase (ubiquinone) activity		0.0977837	11402	489920	502005	418796	445581	417578	389894	392935	396531
O43678	O43678	NDUFA2	NADH dehydrogenase [ubiquinone] 1 alpha subcomplex subunit 2			104143	777.478	880	143702	867.261	872	123485	872.932	858	75000.1	466.279	1354	100837	760.488	953	72125.7	695.348	951	75324	711.403	970	75427.3	695.915	990	67463.1	631.01	1052	64062	741.363	878	mitochondrial inner membrane,mitochondrial respiratory chain complex I,mitochondrial membrane	blastocyst hatching,mitochondrial electron transport, NADH to ubiquinone,mitochondrial respiratory chain complex I assembly	NADH dehydrogenase (ubiquinone) activity		0.172725	10921.6	291165	290723	295530	153246	248385	248093	255596	240086
O43681	O43681	GET3	ATPase GET3			92620.5	691.455	964	110349	665.973	1048	118355	836.665	888	125895	782.693	948	90623.1	683.455	1022	74564.8	718.862	932	64112.2	605.513	1083	70416.6	649.685	1038	65564.6	613.252	1073	50309.9	582.215	1025	nucleoplasm,nucleolus,cytoplasm,endoplasmic reticulum membrane,extracellular exosome,GET complex	arsenite transport,IRE1-mediated unfolded protein response,tail-anchored membrane protein insertion into ER membrane,posttranslational protein targeting to membrane	protein binding,ATP binding,arsenite transmembrane transporter activity,metal ion binding,ATPase activity		0.0972358	38792.8	919774	792962	1.00609e+06	913692	792882	911014	772731	796122
O43684;O43684-2	O43684;O43684-2	BUB3	Mitotic checkpoint protein BUB3;Isoform 2 of Mitotic checkpoint protein BUB3			107896	805.493	867	135258	816.298	905	112985	798.702	920	126271	785.032	944	116678	879.953	857	87446.1	843.048	842	84248.3	795.69	898	84308.3	777.855	923	81695.4	764.13	926	55258.9	639.489	963	kinetochore,condensed chromosome kinetochore,nucleoplasm,cytosol,mitotic checkpoint complex,bub1-bub3 complex	mitotic sister chromatid segregation,ubiquitin-dependent protein catabolic process,attachment of spindle microtubules to kinetochore,anaphase-promoting complex-dependent catabolic process,protein localization to kinetochore,cell division,meiotic cell cycle,regulation of mitotic cell cycle phase transition,mitotic spindle assembly checkpoint	protein binding,ubiquitin binding		0.0617283	37154.8	1.02623e+06	930910	919890	877728	977736	1.02328e+06	972551	912933
O43707	O43707	ACTN4	Alpha-actinin-4			35333.6	263.781	1771	47582.4	287.166	1777	39609.3	280.003	1817	47004.6	292.23	1798	30341.2	228.825	2047	22240.2	214.412	2018	30903.9	291.875	1668	33967	313.39	1624	29116.4	272.338	1760	22861.2	264.563	1667	stress fiber,extracellular region,extracellular space,nucleus,cytoplasm,cytosol,brush border,cell-cell junction,focal adhesion,nuclear body,Z disc,cortical cytoskeleton,platelet alpha granule lumen,pseudopodium,macromolecular complex,neuron projection,perinuclear region of cytoplasm,extracellular exosome,ribonucleoprotein complex,actin cytoskeleton	response to hypoxia,platelet degranulation,protein transport,vesicle transport along actin filament,positive regulation of cell migration,positive regulation of sodium:proton antiporter activity,tumor necrosis factor-mediated signaling pathway,peroxisome proliferator activated receptor signaling pathway,regulation of apoptotic process,retinoic acid receptor signaling pathway,positive regulation o…	RNA polymerase II regulatory region sequence-specific DNA binding,nucleoside binding,transcription coactivator activity,RNA binding,actin binding,integrin binding,calcium ion binding,protein binding,ligand-dependent nuclear receptor transcription coactivator activity,chromatin DNA binding,nuclear hormone receptor binding,protein homodimerization activity,retinoic acid receptor binding,ion channel…		0.117233	104854	948409	924193	910089	922078	717525	734453	1.00678e+06	1.038e+06
O43708;O43708-3	O43708;O43708-3	GSTZ1	Maleylacetoacetate isomerase;Isoform 3 of Maleylacetoacetate isomerase			49541.8	369.852	1446	65166.1	393.286	1474	63759.9	450.726	1374	71411.1	443.966	1406	52449.1	395.557	1465	41426.3	399.382	1387	53402.5	504.364	1221	54838.6	505.958	1227	45062.3	421.486	1383	33253.3	384.827	1353	mitochondrion,mitochondrial matrix,cytosol	L-phenylalanine catabolic process,tyrosine catabolic process,glutathione metabolic process,regulation of acetyl-CoA biosynthetic process from pyruvate,cellular oxidant detoxification,glutathione derivative biosynthetic process	glutathione transferase activity,glutathione peroxidase activity,protein binding,maleylacetoacetate isomerase activity,identical protein binding,protein homodimerization activity		0.112668	24212.2	307064	292273	338286	323477	286412	315902	401729	386968
O43709	O43709	BUD23	Probable 18S rRNA (guanine-N(7))-methyltransferase			8147.55	60.8252	3823	9888.35	59.6775	4005	6962.39	49.218	4327	10095.9	62.7666	3954	7564.11	57.0465	4081	6422.88	61.9215	3796	1551.26	14.651	5761	3601.93	33.2325	4610	2704.89	25.2999	5018	2233.4	25.8462	4802	nucleoplasm,nucleolus,perinuclear region of cytoplasm	chromatin organization,rRNA methylation,rRNA (guanine-N7)-methylation,positive regulation of rRNA processing	RNA binding,protein binding,methyltransferase activity,rRNA (guanine) methyltransferase activity,protein heterodimerization activity		0.397044	31880.4	66492.6	58395.4	48638.9	60215.8	54387.6	64490.1	15365.4	33466.7
O43716	O43716	GATC	Glutamyl-tRNA(Gln) amidotransferase subunit C, mitochondrial			15923.6	118.877	2761	16218.1	97.8786	3169	22656.5	160.162	2504	20901.9	129.948	2806	13970.7	105.363	3069	11560.5	111.452	2822	11850.2	111.921	2782	11049.7	101.948	2923	8904.43	83.2868	3196	4795.84	55.5003	3608	mitochondrion,glutamyl-tRNA(Gln) amidotransferase complex	regulation of translational fidelity,mitochondrial translation,glutaminyl-tRNAGln biosynthesis via transamidation	protein binding,ATP binding,glutaminyl-tRNA synthase (glutamine-hydrolyzing) activity		0.238922	15086	61494.8	45321.8	74898	58993.4	47534.8	54927.7	55544.2	48582.4
O43719	O43719	HTATSF1	HIV Tat-specific factor 1			14286.4	106.655	2911	18109.1	109.291	3006	29741.5	210.247	2149	34478.3	214.353	2164	22526	169.885	2430	16522.6	159.291	2407	6729.32	63.5556	3587	8371.74	77.2403	3300	10753	100.577	2910	8242.7	95.3894	2845	nucleus,nucleoplasm,U2 snRNP,U2-type spliceosomal complex	mRNA splicing, via spliceosome,regulation of transcription from RNA polymerase II promoter,viral genome replication,regulation of DNA-templated transcription, elongation	RNA binding		0.379601	85852.8	313979	287994	559526	553786	436172	446759	179499	209471
O43739;O43739-2	O43739;O43739-2	CYTH3	Cytohesin-3;Isoform 2 of Cytohesin-3			7316.83	54.6235	4008	11915.6	71.9125	3676	7128.6	50.393	4282	12215.7	75.9457	3646	5777.22	43.5703	4545	3891.25	37.5147	4644	2531.66	23.9105	5057	1290.05	11.9024	6041	1848.65	17.2911	5559	1636.66	18.9404	5225	Golgi membrane,ruffle,nucleoplasm,cytosol,plasma membrane,adherens junction,bicellular tight junction,extrinsic component of cytoplasmic side of plasma membrane	regulation of ARF protein signal transduction,positive regulation of cell adhesion,Golgi vesicle transport,establishment of epithelial cell polarity	ARF guanyl-nucleotide exchange factor activity,protein binding,phosphatidylinositol-3,4,5-trisphosphate binding		0.534635	46348.6	86812.7	102302	72400.8	105925	60391.4	56802.4	36456.9	17426
O43741	O43741	PRKAB2	5'-AMP-activated protein kinase subunit beta-2			2150.94	16.0578	5989	4536.13	27.3761	5297	4221.55	29.8427	5181	4488.17	27.9032	5300	3111.8	23.4684	5544	1897.09	18.2894	5790	2322.59	21.9359	5186	2484.72	22.9248	5162	2260.14	21.14	5284	1272.22	14.7229	5600	nucleoplasm,cytosol,nucleotide-activated protein kinase complex,nucleus,cytoplasm	protein phosphorylation,fatty acid biosynthetic process,carnitine shuttle,cell cycle arrest,signal transduction,macroautophagy,regulation of macroautophagy,regulation of fatty acid biosynthetic process,regulation of catalytic activity,Requires Ontology,regulation of signal transduction by p53 class mediator	AMP-activated protein kinase activity,protein binding,identical protein binding,protein kinase binding		0.183085	30302.2	16685	25461.9	28031.6	25444	21267	18105.1	21866.8	21943.5
O43747;O43747-2	O43747;O43747-2	AP1G1	AP-1 complex subunit gamma-1;Isoform 2 of AP-1 complex subunit gamma-1			50296.8	375.489	1432	66389.8	400.671	1453	59858.2	423.145	1425	63545.2	395.063	1490	52709.1	397.518	1462	35996.3	347.032	1517	37066.4	350.076	1522	34777.2	320.865	1601	37504.2	350.792	1540	19757.1	228.64	1823	Golgi membrane,cytoplasm,lysosomal membrane,Golgi apparatus,cytosol,membrane,clathrin-coated vesicle,cytoplasmic vesicle membrane,clathrin-coated vesicle membrane,trans-Golgi network membrane,intracellular membrane-bounded organelle,recycling endosome,AP-1 adaptor complex	intracellular protein transport,antigen processing and presentation of exogenous peptide antigen via MHC class II,melanosome organization,endosome to melanosome transport,positive regulation of natural killer cell degranulation,positive regulation of natural killer cell mediated cytotoxicity,regulation of defense response to virus by virus,Golgi to lysosome transport,Golgi to vacuole transport,re…	protein binding,Rab GTPase binding,kinesin binding,GTP-dependent protein binding,clathrin adaptor activity,Requires Ontology		0.124243	91351.4	1.1762e+06	1123436	1.19823e+06	1.08603e+06	1.08597e+06	1.03565e+06	1.05204e+06	925900
O43752	O43752	STX6	Syntaxin-6			12523.8	93.4961	3123	16676.8	100.647	3137	15064.5	106.493	3071	19535.1	121.45	2896	13207.6	99.6085	3161	8609.35	83.0008	3302	6349.16	59.9651	3676	6888.28	63.5534	3613	6933.3	64.8499	3585	4150.31	48.0298	3839	Golgi membrane,nucleoplasm,early endosome,Golgi apparatus,trans-Golgi network,cytosol,plasma membrane,clathrin-coated vesicle,SNARE complex,trans-Golgi network membrane,phagocytic vesicle,perinuclear region of cytoplasm,synaptic vesicle,integral component of membrane,endomembrane system,integral component of synaptic vesicle membrane	vesicle fusion,endosome organization,synaptic vesicle to endosome fusion,endocytic recycling,regulation of protein localization,retrograde transport, endosome to Golgi,Golgi vesicle transport,Golgi ribbon formation,regulation of cellular protein localization,vesicle docking,intracellular protein transport	protein binding,syntaxin binding,SNAP receptor activity,SNARE binding		0.252256	29176	93537.4	90130.1	96312.4	106631	86909.8	79110.8	57554.3	58572
O43759;O43759-2	O43759;O43759-2	SYNGR1	Synaptogyrin-1;Isoform 1B of Synaptogyrin-1			67710.3	505.489	1205	93275.1	562.928	1172	47883.2	338.492	1620	53979	335.59	1644	43031.5	324.532	1654	31572.3	304.381	1624	36526.9	344.982	1527	35688.3	329.271	1576	31740.2	296.879	1678	19565.9	226.429	1836	plasma membrane,integral component of synaptic vesicle membrane,azurophil granule membrane,melanosome,neuromuscular junction,synaptic vesicle membrane	protein targeting,neutrophil degranulation,regulated exocytosis,regulation of long-term neuronal synaptic plasticity,regulation of short-term neuronal synaptic plasticity,synaptic vesicle membrane organization,cellular response to leukemia inhibitory factor	protein binding		0.280453	25455.6	441226	439826	267097	257070	247052	253122	288891	264766
O43760;O43760-2	O43760;O43760-2	SYNGR2	Synaptogyrin-2;Isoform 2 of Synaptogyrin-2			9827.38	73.3659	3528	11731	70.7983	3702	15310.5	108.232	3041	17162.6	106.701	3070	15717.6	118.538	2864	8693.2	83.8091	3285	8477.15	80.0631	3232	4169.88	38.4726	4394	8418.54	78.742	3278	4500.26	52.0796	3717	lipid particle,integral component of membrane,synaptic vesicle membrane,extracellular exosome,neuromuscular junction	viral process,regulated exocytosis,synaptic vesicle membrane organization	protein binding		0.274156	24810	62414.9	53913.2	83237.4	79662.2	87949.3	67927.8	65345.3	30151.2
O43761	O43761	SYNGR3	Synaptogyrin-3			81560.8	608.889	1055	136075	821.231	902	52971.7	374.463	1537	61818.2	384.326	1509	57448.7	433.263	1378	36466.1	351.561	1502	39687.3	374.83	1461	43461.5	400.99	1417	31017.3	290.117	1703	16503.8	190.991	2010	synaptic vesicle,integral component of membrane,neuromuscular junction,synaptic vesicle membrane	neurotransmitter uptake,substantia nigra development,positive regulation of transporter activity,regulated exocytosis	protein binding,SH2 domain binding,protein N-terminus binding		0.403698	24555	512677	618941	285026	283986	318155	282013	302780	311027
O43765	O43765	SGTA	Small glutamine-rich tetratricopeptide repeat-containing protein alpha			229467	1713.08	484	288312	1740	505	252822	1787.23	491	298930	1858.46	468	237990	1794.85	479	178213	1718.11	471	166354	1571.15	533	178333	1645.36	512	165686	1549.73	546	136746	1582.51	503	nucleus,cytoplasm,cytosol,membrane,extrinsic component of synaptic vesicle membrane,TRC complex	viral process,ER-associated ubiquitin-dependent protein catabolic process,chaperone-mediated protein folding,tail-anchored membrane protein insertion into ER membrane,negative regulation of ER-associated ubiquitin-dependent protein catabolic process,positive regulation of ER-associated ubiquitin-dependent protein catabolic process,negative regulation of protein ubiquitination involved in ubiquiti…	protein binding,identical protein binding,protein self-association,BAT3 complex binding,binding, bridging		0.0500347	34063.1	2000910	1.81919e+06	1887128	1.905e+06	1.82836e+06	1911890	1.76058e+06	1.7704e+06
O43766	O43766	LIAS	Lipoyl synthase, mitochondrial			1992.65	14.876	6098	3243.97	19.5778	5827	3801.14	26.8707	5334	3887.91	24.1713	5523	3552.64	26.7931	5337	2346.07	22.6179	5474	2109.44	19.9228	5329	1944.65	17.942	5514	1175.04	10.9907	6130	1212.09	14.027	5664	mitochondrion,mitochondrial matrix,cytoplasm	neural tube closure,inflammatory response,response to oxidative stress,lipoate biosynthetic process,protein lipoylation,response to lipopolysaccharide,cellular nitrogen compound metabolic process	lipoate synthase activity,metal ion binding,4 iron, 4 sulfur cluster binding,Requires Ontology		0.239532	41911.1	21378.8	25184.7	34909.6	30485.1	33581.4	30967.8	27468.4	23753.4
O43768;O43768-2;O43768-3;O43768-4;O43768-9	O43768;O43768-2;O43768-3;O43768-4;O43768-9	ENSA	Alpha-endosulfine;Isoform 2 of Alpha-endosulfine;Isoform 3 of Alpha-endosulfine;Isoform 4 of Alpha-endosulfine;Isoform 9 of Alpha-endosulfine			126255	942.553	767	170972	1031.84	754	162281	1147.19	695	175299	1089.84	743	116895	881.594	856	90429.6	871.811	820	86022.5	812.447	887	89978.3	830.168	873	97108.2	908.292	820	83426	965.455	732	nucleoplasm,cytoplasm	G2/M transition of mitotic cell cycle,mitotic cell cycle,response to nutrient,response to glucose,negative regulation of phosphoprotein phosphatase activity,regulation of insulin secretion,cell division,negative regulation of protein dephosphorylation	receptor binding,protein binding,ion channel inhibitor activity,phosphatase inhibitor activity,potassium channel inhibitor activity,protein phosphatase regulator activity,protein phosphatase 2A binding,protein phosphatase inhibitor activity		0.113965	13389	432734	424039	476123	439107	352992	381329	357847	351108
O43772	O43772	SLC25A20	Mitochondrial carnitine/acylcarnitine carrier protein			25061.3	187.094	2197	32671.5	197.177	2222	31147	220.182	2095	37633.2	233.967	2058	27670.2	208.681	2168	21105.1	203.47	2082	23207.8	219.188	1978	25873	238.713	1899	23535.2	220.134	1988	12720.2	147.206	2318	mitochondrion,mitochondrial inner membrane,cytosol,integral component of membrane	in utero embryonic development,carnitine shuttle,acyl carnitine transmembrane transport	acyl carnitine transmembrane transporter activity		0.0995169	32943.7	211348	199376	224849	231945	205591	218978	237544	248413
O43776	O43776	NARS1	Asparagine--tRNA ligase, cytoplasmic			80261.4	599.188	1067	105422	636.236	1077	108372	766.097	946	125497	780.223	951	99784.1	752.545	962	73614.6	709.701	940	73691.5	695.985	980	75830.8	699.638	980	71969.3	673.159	1004	56270.5	651.195	950	cytoplasm,cytosol,extracellular exosome	tRNA aminoacylation for protein translation,asparaginyl-tRNA aminoacylation,cell migration	nucleic acid binding,asparagine-tRNA ligase activity,ATP binding,CCR3 chemokine receptor binding,protein dimerization activity		0.0616964	62942.9	1.29323e+06	1.22916e+06	1.49474e+06	1.47783e+06	1.41653e+06	1.45932e+06	1.44112e+06	1.39106e+06
O43795	O43795	MYO1B	Unconventional myosin-Ib			16430.4	122.66	2726	22545.9	136.067	2680	19585.7	138.454	2688	23055	143.334	2682	30661.6	231.242	2033	21875.5	210.897	2037	14456.8	136.538	2525	14692.1	135.554	2568	18789.1	175.742	2255	11645.2	134.765	2428	cytoplasm,early endosome,actin filament,plasma membrane,brush border,endosome membrane,myosin complex,filopodium,apical part of cell,perinuclear region of cytoplasm,extracellular exosome,cell periphery,trans-Golgi network membrane,vesicle,actin cytoskeleton,microvillus	post-Golgi vesicle-mediated transport,actin filament organization,actin filament-based movement,actin filament bundle assembly,vesicle transport along actin filament	microfilament motor activity,protein binding,calmodulin binding,ATP binding,phosphatidylinositol-4,5-bisphosphate binding,phosphatidylinositol-3,4,5-trisphosphate binding,cadherin binding,actin filament binding,actin-dependent ATPase activity		0.218298	131985	555132	551218	566455	569288	912722	909335	592834	565148
O43808	O43808	SLC25A17	Peroxisomal membrane protein PMP34			4565.3	34.0821	4818	8349.89	50.3927	4283	5922.8	41.869	4620	6287.41	39.0891	4774	4208.06	31.7361	5070	2801.13	27.0051	5196	2874.77	27.151	4859	1780.31	16.4257	5622	2588.28	24.2092	5100	683.927	7.91481	6320	peroxisome,peroxisomal membrane,integral component of peroxisomal membrane,membrane	fatty acid alpha-oxidation,fatty acid beta-oxidation,ADP transport,ATP transport,fatty acid transport,coenzyme A transmembrane transport,FAD transmembrane transport,NAD transmembrane transport,AMP transport	adenine nucleotide transmembrane transporter activity,ATP transmembrane transporter activity,protein binding,ADP transmembrane transporter activity,coenzyme A transmembrane transporter activity,FAD transmembrane transporter activity,FMN transmembrane transporter activity,chaperone binding,NAD transporter activity,AMP transmembrane transporter activity		0.391374	34566.9	40397.3	53465.4	44863.1	40660.6	32806.6	30495.4	30874.5	17935.3
O43809	O43809	NUDT21	Cleavage and polyadenylation specificity factor subunit 5			160123	1195.39	629	208667	1259.33	638	163298	1154.37	692	164314	1021.55	785	201823	1522.1	554	143728	1385.65	569	170535	1610.64	521	132020	1218.06	658	170470	1594.47	538	78538.9	908.899	758	nucleus,nucleoplasm,cytoplasm,centrosome,mRNA cleavage and polyadenylation specificity factor complex,mRNA cleavage factor complex,nuclear body,centriolar satellite,paraspeckles	mRNA splicing, via spliceosome,termination of RNA polymerase II transcription,mRNA polyadenylation,mRNA processing,posttranscriptional regulation of gene expression,cell differentiation,mRNA 3'-end processing,positive regulation of mRNA cleavage,protein tetramerization,protein heterotetramerization,pre-mRNA cleavage required for polyadenylation,Requires Ontology,positive regulation of mRNA polyad…	chromatin binding,RNA binding,mRNA binding,protein binding,hydrolase activity,mRNA 3'-UTR AU-rich region binding,identical protein binding,protein homodimerization activity,histone deacetylase binding,AU-rich element binding		0.181084	26227.3	1.07505e+06	1.01377e+06	938504	806249	1.19383e+06	1.18723e+06	1.38965e+06	1.00913e+06
O43813	O43813	LANCL1	Glutathione S-transferase LANCL1			98951.2	738.716	918	131901	796.039	924	114732	811.052	907	133849	832.144	913	106247	801.289	920	81553.5	786.239	882	102399	967.116	775	98704.6	910.679	811	109611	1025.24	759	72719.7	841.555	803	cytoplasm,integral component of plasma membrane,plasma membrane	regulation of neuron apoptotic process,regulation of oxidative stress-induced neuron death,G-protein coupled receptor signaling pathway	glutathione transferase activity,G-protein coupled receptor activity,protein binding,zinc ion binding,SH3 domain binding,glutathione binding,low-density lipoprotein particle receptor binding		0.121054	45283.1	1.14704e+06	1.10641e+06	1.13847e+06	1.13395e+06	1.08511e+06	1.16311e+06	1.44068e+06	1302649
O43815	O43815	STRN	Striatin			8329.11	62.1806	3787	11652	70.3214	3720	9993.84	70.6477	3737	11318.3	70.3661	3765	9275.31	69.952	3746	6460.4	62.2832	3783	6867.64	64.862	3559	7163.24	66.0903	3563	7163.09	66.9993	3535	5267.47	60.9583	3469	cytoplasm,bicellular tight junction,postsynaptic density,membrane,neuronal cell body,dendritic spine,postsynaptic membrane,FAR/SIN/STRIPAK complex,dendrite	locomotory behavior,negative regulation of cell proliferation,Wnt signaling pathway,dendrite development,bicellular tight junction assembly	protein binding,calmodulin binding,estrogen receptor binding,macromolecular complex binding,protein phosphatase 2A binding,armadillo repeat domain binding		0.0225443	86132.1	183648	185908	188625	182384	180182	175253	183785	179816
O43818	O43818	RRP9	U3 small nucleolar RNA-interacting protein 2			12264.7	91.562	3161	14910.7	89.9879	3329	11996.2	84.8028	3422	15490.4	96.3043	3252	14803.1	111.641	2968	12527.3	120.773	2722	9589	90.564	3051	10137.5	93.532	3035	10811.1	101.121	2900	7102.62	82.1957	3042	nucleoplasm,nucleolus,box C/D snoRNP complex,small-subunit processome	rRNA processing	RNA binding,protein binding,U3 snoRNA binding,snoRNA binding		0.119811	51840.7	162762	143186	136275	150236	173078	204535	154447	153164
O43819	O43819	SCO2	Protein SCO2 homolog, mitochondrial			3537.6	26.4098	5221	6545.04	39.5002	4686	4828.72	34.1348	4968	6293.64	39.1278	4772	4739.93	35.7473	4853	3215.32	30.9981	4974	2619.94	24.7443	5002	2662.91	24.5689	5062	2267.11	21.2052	5278	1322.43	15.3039	5537	mitochondrion,mitochondrial matrix,myofibril,integral component of mitochondrial inner membrane	eye development,in utero embryonic development,muscle system process,copper ion transport,cellular copper ion homeostasis,response to activity,respiratory electron transport chain,mitochondrial respiratory chain complex IV assembly,oxidation-reduction process	copper ion binding,protein binding,protein disulfide oxidoreductase activity		0.235552	29809.9	26995.6	36141.4	31542.4	35099.8	31867.8	30187.4	24265.5	23135.1
O43822;O43822-2;O43822-3;O43822-4	O43822;O43822-2;O43822-3;O43822-4	CFAP410	Cilia- and flagella-associated protein 410;Isoform Short of Cilia- and flagella-associated protein 410;Isoform 3 of Cilia- and flagella-associated protein 410;Isoform 4 of Cilia- and flagella-associated protein 410			5664.81	42.2904	4457	8229.52	49.6662	4306	6799.86	48.0691	4369	8307.93	51.6508	4298	5565.44	41.9731	4605	4122.89	39.7478	4547	2751.88	25.9904	4925	3069.87	28.3236	4844	2617.74	24.4848	5076	2588.42	29.9547	4569	photoreceptor outer segment,cytoplasm,mitochondrion,cytosol,plasma membrane,photoreceptor connecting cilium,ciliary basal body,intracellular membrane-bounded organelle	cytoskeleton organization,regulation of cell shape,DNA damage response, detection of DNA damage,cilium morphogenesis	molecular_function,protein binding		0.242425	28340.3	41097.2	43202.6	42228.5	44049.2	35573.1	36799.8	24230.9	25355.8
O43823	O43823	AKAP8	A-kinase anchor protein 8			4594.91	34.3031	4808	5776.71	34.8632	4891	5777.86	40.8444	4657	6487.84	40.3352	4723	6307.59	47.5702	4390	4729.58	45.5968	4309	4623.11	43.6633	4163	4867.81	44.9119	4157	4319.82	40.405	4299	3487.22	40.3561	4118	condensed chromosome,female pronucleus,nucleus,nucleoplasm,nucleolus,mitochondrion,Golgi apparatus,membrane,nuclear matrix	mitotic cell cycle,mitotic chromosome condensation,signal transduction,protein transport,positive regulation of histone deacetylation,negative regulation of tumor necrosis factor production,regulation of histone phosphorylation,cell cycle G2/M phase transition,innate immune response,cellular response to lipopolysaccharide,cellular response to prostaglandin E stimulus	double-stranded DNA binding,RNA binding,protein binding,zinc ion binding,protein kinase A regulatory subunit binding,histone deacetylase binding,NF-kappaB binding		0.105784	76108.3	89522.4	81441.2	96361	92379.2	108271	113369	109321	107974
O43824	O43824	GTPBP6	Putative GTP-binding protein 6			7272.37	54.2916	4018	8803.23	53.1287	4199	3514.51	24.8445	5460	3395.95	21.1128	5749	4686.91	35.3475	4882	3533.33	34.064	4817	5325.87	50.3006	3946	5492.19	50.6726	3969	2698.07	25.2361	5025	2161.22	25.0109	4844	cytoplasm		GTP binding,metal ion binding,ribosome binding		0.368043	56897.5	105923	92782.6	43818.8	36149	60144.9	63316.6	94149.9	91073.5
O43826;O43826-2	O43826;O43826-2	SLC37A4	Glucose-6-phosphate exchanger SLC37A4;Isoform 2 of Glucose-6-phosphate exchanger SLC37A4			7268.17	54.2602	4019	10804	65.2034	3858	9879.4	69.8387	3756	11891.7	73.9312	3690	12360.9	93.2224	3276	8619.68	83.1004	3297	5618.49	53.0643	3852	6192.34	57.1325	3781	6538.47	61.157	3677	3408.9	39.4499	4151	endoplasmic reticulum,endoplasmic reticulum membrane,membrane,integral component of membrane,integral component of endoplasmic reticulum membrane	glucose metabolic process,gluconeogenesis,carbohydrate transport,glucose-6-phosphate transport,phosphate ion transmembrane transport	protein binding,glucose-6-phosphate transmembrane transporter activity,glucose 6-phosphate:inorganic phosphate antiporter activity		0.205557	46360.1	86256.6	92781	100364	103141	129244	125857	80928.3	83666.8
O43829	O43829	ZBTB14	Zinc finger and BTB domain-containing protein 14			865.966	6.46483	6893	1423.75	8.5925	6755	778.446	5.50293	7044	1012.77	6.29642	6984	932.883	7.03556	6895	744.03	7.17302	6820	1004.32	9.48536	6263	983.886	9.07763	6330	965.355	9.02936	6332	708.128	8.19488	6300	nucleus,nucleoplasm,nucleolus,cytosol,aggresome	negative regulation of transcription from RNA polymerase II promoter,heart valve development,cardiac septum development,negative regulation of transcription, DNA-templated,coronary vasculature development,regulation of transcription from RNA polymerase II promoter	transcription regulatory region sequence-specific DNA binding,transcriptional repressor activity, RNA polymerase II transcription regulatory region sequence-specific binding,transcription factor activity, sequence-specific DNA binding,protein binding,sequence-specific DNA binding,metal ion binding,sequence-specific double-stranded DNA binding,RNA polymerase II core promoter proximal region sequen…		0.197449	50956.3	11295.9	13438.8	8692.18	9654.95	10721.2	11940.7	15900.3	14611.6
O43837	O43837	IDH3B	Isocitrate dehydrogenase [NAD] subunit beta, mitochondrial			38334.3	286.183	1692	54363.7	328.092	1642	42923.3	303.43	1727	53295.5	331.341	1663	45447.6	342.754	1592	32140.2	309.856	1603	35232	332.752	1551	37023.5	341.59	1549	35425.3	331.348	1589	24267.6	280.839	1616	nucleus,mitochondrion,mitochondrial matrix	tricarboxylic acid cycle,electron transport chain,isocitrate metabolic process	magnesium ion binding,electron carrier activity,NAD binding,isocitrate dehydrogenase (NAD+) activity		0.0459657	42183.7	413957	424800	396770	420608	432388	427005	461762	455172
O43847;O43847-2	O43847;O43847-2	NRDC	Nardilysin;Isoform 2 of Nardilysin			6229.02	46.5025	4283	8254.82	49.8189	4299	6635.82	46.9094	4415	7634.05	47.4612	4445	5496.4	41.4524	4629	3809.19	36.7235	4689	1799.12	16.9919	5564	1945.88	17.9533	5513	2021.1	18.9041	5439	1434.93	16.6058	5431	mitochondrion,cytosol,cell surface	proteolysis,positive regulation of membrane protein ectodomain proteolysis,regulation of endopeptidase activity,Requires Ontology	metalloendopeptidase activity,protein binding,metal ion binding,epidermal growth factor binding		0.410345	131701	210006	201385	191507	188098	163262	158002	73618	74689.2
O43852;O43852-3	O43852;O43852-3	CALU	Calumenin;Isoform 3 of Calumenin			232803	1737.98	475	290804	1755.04	502	319420	2258.02	395	427246	2656.21	342	285314	2151.76	406	199322	1921.62	429	198880	1878.34	461	216258	1995.26	445	201871	1888.18	472	162536	1880.96	434	extracellular region,endoplasmic reticulum,endoplasmic reticulum lumen,endoplasmic reticulum membrane,Golgi apparatus,membrane,sarcoplasmic reticulum lumen,melanosome	biological_process,post-translational protein modification,cellular protein metabolic process	calcium ion binding,protein binding		0.108788	37106.8	2.21139e+06	1.99887e+06	2.59727e+06	2.96601e+06	2387781	2.32943e+06	2.29288e+06	2.33872e+06
O43852-2;O43852-4	O43852-2;O43852-4	CALU	Isoform 2 of Calumenin;Isoform 4 of Calumenin			12611.4	94.15	3109	14904.2	89.9491	3330	12053.3	85.206	3411	16511.3	102.652	3146	11421.9	86.141	3403	7671.23	73.9565	3492	4987.8	47.1077	4051	5748.73	53.0396	3895	4270.62	39.9449	4321	2785.57	32.2363	4457					0.338257	37134.7	119886	102523	98081.4	114711	95661.6	89719.2	57547.5	62216.6
O43854;O43854-2	O43854;O43854-2	EDIL3	EGF-like repeat and discoidin I-like domain-containing protein 3;Isoform 2 of EGF-like repeat and discoidin I-like domain-containing protein 3			53276.7	397.735	1387	80268.2	484.43	1296	32823.6	232.034	2039	40723.4	253.179	1970	29634	223.492	2076	21209.8	204.479	2075	28038.6	264.813	1759	29044.6	267.975	1777	20916.1	195.637	2134	16073.3	186.01	2038	Requires Ontology,extracellular exosome,extracellular vesicle	cell adhesion,multicellular organism development,positive regulation of cell-substrate adhesion	integrin binding,extracellular matrix structural constituent,calcium ion binding		0.351868	53764.9	733261	799418	386712	409623	359342	359150	468373	455112
O43865	O43865	AHCYL1	S-adenosylhomocysteine hydrolase-like protein 1			12231.3	91.3123	3164	17364.9	104.799	3073	20231.3	143.017	2655	23252.1	144.559	2671	17953.4	135.4	2690	11603.9	111.87	2811	14526.8	137.2	2516	15652.1	144.412	2481	16292.1	152.387	2424	11469.5	132.732	2441	cytoplasm,endoplasmic reticulum membrane,apical plasma membrane,extracellular exosome,cytosol	mRNA polyadenylation,protein export from nucleus,one-carbon metabolic process,positive regulation of sodium ion transport,regulation of mRNA 3'-end processing,regulation of ion transmembrane transporter activity,angiotensin-activated signaling pathway,epithelial fluid transport,regulation of anion transport,response to calcium ion,regulation of cardiac conduction,S-adenosylmethionine cycle	RNA binding,protein binding,identical protein binding,adenosylhomocysteinase activity		0.150484	58951.4	184582	189626	261348	256447	238704	215445	266073	268919
O43909	O43909	EXTL3	Exostosin-like 3			2759.34	20.5997	5654	3563.7	21.5074	5702	4097.89	28.9685	5218	4266.34	26.524	5383	3588.11	27.0606	5324	2486.17	23.9686	5374	2067.26	19.5244	5359	2176.08	20.0772	5355	2275.56	21.2842	5268	1633.87	18.9081	5226	endoplasmic reticulum,endoplasmic reticulum membrane,Golgi apparatus,integral component of membrane	protein glycosylation,heparan sulfate proteoglycan biosynthetic process,positive regulation of cell growth,IRE1-mediated unfolded protein response	glucuronyl-galactosyl-proteoglycan 4-alpha-N-acetylglucosaminyltransferase activity,protein binding,transferase activity, transferring glycosyl groups,metal ion binding		0.120053	104749	73991	69148.6	94061.7	83608.1	84768.6	82020.3	67279.4	66432.5
O43913	O43913	ORC5	Origin recognition complex subunit 5			3879.68	28.9636	5071	5600.09	33.7973	4949	4109.96	29.0538	5215	3824.8	23.779	5555	3735.8	28.1744	5256	7611.36	73.3793	3507	2002.24	18.9103	5403	1664.46	15.3569	5727	1978.78	18.5084	5471	1341.98	15.5302	5517	nuclear chromosome, telomeric region,chromatin,origin recognition complex,nucleus,nucleoplasm,nuclear origin of replication recognition complex,cytosol	G1/S transition of mitotic cell cycle,DNA replication,regulation of DNA replication,DNA replication initiation	nucleotide binding,molecular_function,protein binding,ATP binding,DNA replication origin binding		0.605953	50283.1	49939.2	52161.3	45285.8	35981	42366.7	120538	31280.6	24392.2
O43920	O43920	NDUFS5	NADH dehydrogenase [ubiquinone] iron-sulfur protein 5			115307	860.817	819	144652	872.993	868	97642.1	690.244	1020	121428	754.922	974	110831	835.857	891	77737.6	749.45	908	78081.5	737.447	946	87996.7	811.885	890	85771.8	802.259	893	58477.1	676.731	927	mitochondrion,mitochondrial inner membrane,mitochondrial respiratory chain complex I,mitochondrial intermembrane space	mitochondrial electron transport, NADH to ubiquinone,mitochondrial respiratory chain complex I assembly	NADH dehydrogenase (ubiquinone) activity		0.0886816	12517.5	369483	335408	267828	284366	312894	306471	303670	321024
O43921	O43921	EFNA2	Ephrin-A2			5684.86	42.4401	4448	8703.32	52.5257	4218	4815.79	34.0434	4973	7328.35	45.5607	4520	4652.42	35.0873	4889	4408.86	42.5048	4422	1517.7	14.334	5781	3429.94	31.6457	4682	3425.23	32.0376	4648	2311.43	26.7492	4745	plasma membrane,anchored component of membrane,neuromuscular junction,perikaryon	cell-cell signaling,olfactory bulb development,osteoclast differentiation,bone remodeling,ephrin receptor signaling pathway,axon guidance	protein binding,ephrin receptor binding		0.287282	23878.2	34749.1	38496.1	25198.2	32737.8	25055.2	33156.4	11259.6	23869.4
O43924	O43924	PDE6D	Retinal rod rhodopsin-sensitive cGMP 3',5'-cyclic phosphodiesterase subunit delta			93153.6	695.434	959	129334	780.546	940	96057.3	679.041	1030	117103	728.033	1001	89102.7	671.989	1040	60765.6	585.827	1067	61543.8	581.255	1105	67053.3	618.654	1073	63192.3	591.063	1102	56372.2	652.372	948	cytosol,cytoskeleton,cilium,cytoplasmic vesicle membrane,cytoplasmic vesicle,cytoplasm	visual perception,negative regulation of GTPase activity,response to stimulus	GTPase inhibitor activity,protein binding,Rab GTPase binding		0.0964457	17420	415405	417342	366674	381643	350072	333385	333096	340426
O43929	O43929	ORC4	Origin recognition complex subunit 4			3070.06	22.9194	5481	4823.94	29.1131	5198	2422.65	17.126	6021	4232.88	26.316	5394	4147.77	31.2814	5096	3134.95	30.2233	5016	1531.57	14.465	5773	2071.71	19.1142	5419	1934.76	18.0966	5497	1683.12	19.4781	5182	nuclear chromosome, telomeric region,origin recognition complex,nucleus,nucleoplasm,nuclear origin of replication recognition complex,nucleolus,cytosol	G1/S transition of mitotic cell cycle,DNA replication,DNA replication initiation	nucleotide binding,DNA replication origin binding,protein binding,ATP binding		0.24437	50377.3	39591.8	45016.2	26744.1	39894.5	47126.9	49740	23972.2	30417.1
O43933	O43933	PEX1	Peroxisome biogenesis factor 1			2136.46	15.9497	5995	2372.54	14.3186	6255	2885.07	20.3949	5767	3576.94	22.238	5657	3021.7	22.7888	5595	1934.28	18.6479	5758	1486.96	14.0437	5808	1689.15	15.5846	5703	1570.37	14.6883	5782	1165.26	13.4851	5717	cytoplasm,peroxisome,peroxisomal membrane,cytosol,extracellular exosome	protein targeting to peroxisome,peroxisome organization,protein import into peroxisome matrix,microtubule-based peroxisome localization	protein binding,ATP binding,protein C-terminus binding,ATPase activity,macromolecular complex binding		0.166845	142867	78135.8	62788.1	90321.5	95606.1	97364.8	87034.5	66003.8	70332.1
O60216	O60216	RAD21	Double-strand-break repair protein rad21 homolog			5058.4	37.7633	4641	6982.42	42.1398	4570	6100.77	43.1271	4567	7504.64	46.6567	4476	6052.78	45.6485	4466	3926.36	37.8531	4626	5094.16	48.1122	4012	4707.28	43.4308	4216	5398.15	50.4911	3955	3565.4	41.2609	4078	chromosome, centromeric region,chromatin,spindle pole,nucleoplasm,chromosome,cytosol,cohesin complex,membrane,nuclear matrix,nuclear mitotic cohesin complex,nuclear meiotic cohesin complex,nuclear chromatin,condensed nuclear chromosome, centromeric region,synaptonemal complex	DNA recombination,regulation of transcription from RNA polymerase II promoter,apoptotic process,reciprocal meiotic recombination,multicellular organism development,negative regulation of G2/M transition of mitotic cell cycle,negative regulation of mitotic metaphase/anaphase transition,positive regulation of sister chromatid cohesion,cell division,protein localization to chromatin,replication-born…	protein binding,chromatin binding		0.0906592	71689.5	92830.8	92724.2	95839	100653	97865.4	88651.5	113466	98351.2
O60220	O60220	TIMM8A	Mitochondrial import inner membrane translocase subunit Tim8 A			28185.3	210.416	2048	20188.4	121.84	2842	22196.8	156.912	2536	23979.6	149.082	2620	25615.7	193.187	2264	19046.5	183.623	2207	12123.3	114.5	2753	9458.3	87.2652	3124	13015.5	121.739	2683	8924.16	103.276	2733	mitochondrion,mitochondrial inner membrane,mitochondrial intermembrane space	nervous system development,chaperone-mediated protein transport	protein binding,metal ion binding		0.291708	10998.4	79355.1	41130.3	53495.9	49341.6	63540.9	65975.8	41427.4	30317.7
O60229	O60229	KALRN	Kalirin			3843.04	28.69	5088	6066.41	36.6116	4820	3306.24	23.3722	5555	3904.26	24.2729	5517	3647.01	27.5048	5299	2482.35	23.9318	5378	1661.12	15.6886	5680	1655.62	15.2752	5732	1736.52	16.2423	5654	1143.63	13.2348	5737	nucleoplasm,cytosol,actin cytoskeleton,extracellular exosome	protein phosphorylation,signal transduction,G-protein coupled receptor signaling pathway,nervous system development,neuromuscular junction development,lactation,memory,adult locomotory behavior,vesicle-mediated transport,regulation of Rho protein signal transduction,social behavior,intracellular signal transduction,maternal behavior,positive regulation of apoptotic process,positive regulation of …	protein serine/threonine kinase activity,guanyl-nucleotide exchange factor activity,Rho guanyl-nucleotide exchange factor activity,ATP binding,metal ion binding		0.310143	340261	334742	382363	246518	248538	279877	266021	175611	164182
O60231	O60231	DHX16	Pre-mRNA-splicing factor ATP-dependent RNA helicase DHX16			3335.96	24.9044	5331	4530.54	27.3424	5301	3982.68	28.154	5258	4603.11	28.6177	5272	4507.72	33.996	4959	3336.9	32.1703	4908	2581.15	24.3779	5024	2565.13	23.6666	5122	2599.05	24.31	5088	1890.99	21.8836	5026	nucleus,nucleoplasm,spliceosomal complex,U2-type precatalytic spliceosome,intracellular	mRNA splicing, via spliceosome,RNA splicing	RNA binding,RNA helicase activity,protein binding,ATP binding,ATPase activity		0.115735	119264	101848	100090	104084	102707	121251	125340	95644	89160.1
O60232	O60232	ZNRD2	Protein ZNRD2			6583.7	49.1504	4200	10253.2	61.8797	3934	9295.74	65.7127	3845	12845.2	79.8593	3567	11372	85.7642	3411	4891.67	47.1595	4247	5039.64	47.5973	4038	5140.8	47.4306	4063	5110.43	47.7999	4031	3685.48	42.6506	4022		mitotic cell cycle,cell division	protein binding		0.214145	21474.3	36192	40786.1	43742.7	51606.3	55077.4	33083.9	33624.5	32174
O60237-6	O60237-6	PPP1R12B	Isoform 6 of Protein phosphatase 1 regulatory subunit 12B			804.549	6.00632	6948	1216.39	7.3411	6877	855.47	6.04742	6993	1269.46	7.89229	6843	899.393	6.78299	6919	607.812	5.85977	6943	459.446	4.33927	6903	596.178	5.50053	6749	483.44	4.52181	6876	422.295	4.88704	6734					0.16395	116504	23994.8	26251.1	21839.8	27669.6	23632.6	22302.4	16630.8	20242.9
O60238;O60238-2	O60238;O60238-2	BNIP3L	BCL2/adenovirus E1B 19 kDa protein-interacting protein 3-like;Isoform 2 of BCL2/adenovirus E1B 19 kDa protein-interacting protein 3-like			9815.84	73.2798	3530	15515.6	93.6388	3243	13339.1	94.2959	3256	18589.2	115.57	2969	10865.1	81.9417	3486	7554.86	72.8347	3515	9164.17	86.5517	3114	8846.43	81.6199	3227	8438.85	78.932	3274	5490.71	63.5418	3414	nuclear envelope,mitochondrion,mitochondrial outer membrane,endoplasmic reticulum,cytosol,integral component of membrane,nuclear speck,intrinsic component of membrane,nucleus	negative regulation of mitochondrial membrane potential,viral process,positive regulation of macroautophagy,mitochondrial protein catabolic process,regulation of apoptotic process,positive regulation of apoptotic process,negative regulation of apoptotic process,defense response to virus,negative regulation of cell death,cellular response to hypoxia,regulation of mitophagy,regulation of protein ta…	protein binding,lamin binding,identical protein binding,protein homodimerization activity		0.131483	23930.4	60131.4	68778.2	69948.7	83225.1	58641.2	56939.9	68136.5	61698.2
[truncated: 6,810 more rows]
[truncated: 2 more columns]

## Sheet: Average_Copy number All samples
mDA Average copy number of mDA20.5 and mDA20.7 inductions(n=10)
Protein Groups	Protein Accessions	Gene names	Protein Descriptions	Copy number_mDA Neurons	Concentration [nM]	Copy number rank	Proteins of Interest	PD-Risk
O43602	O43602	DCX	Neuronal migration protein doublecortin	600109	5158.89	172	+
O43602-2	O43602-2	DCX	Isoform 2 of Neuronal migration protein doublecortin	3614.97	31.0765	4930	+
[truncated: 7,324 more rows]

## Sheet: Average_Copy number_mDA20.5
mDA Average copy number of mDA20.5 induction (n=6)
[truncated: 7,327 more rows]

## Sheet: Average_Copy number_mDA20.7
mDA Average copy number of mDA20.7 induction (n=4)
[truncated: 7,327 more rows]
